# Supplementary material for: Sodium N-bromo-2-chloro­benzene­sulfonamidate sesquihydrate
Source: Acta Crystallogr Sect E Struct Rep Online. 2011 Jun 11;67(Pt 7):m870. doi: 10.1107/S160053681102071X (PMC3152083; doi:10.1107/S160053681102071X)
Supplement: Supplementary file 2 [file e-67-0m870-Isup2.hkl]

# 
# h,k,l, Fc-squared, Fo-squared, sigma(Fo-squared) and status flag 
# 
data_I
_shelx_title ' C3 C2/C' 
_shelx_refln_list_code          4 
_shelx_F_calc_maximum      389.41 
_exptl_crystal_F_000      1256.00 
_reflns_d_resolution_high  0.8003 
 
loop_ 
 _symmetry_equiv_pos_as_xyz 
 'x, y, z' 
 '-x, y, -z+1/2' 
 'x+1/2, y+1/2, z' 
 '-x+1/2, y+1/2, -z+1/2' 
 '-x, -y, -z' 
 'x, -y, z-1/2' 
 '-x+1/2, -y+1/2, -z' 
 'x+1/2, -y+1/2, z-1/2' 
 
_cell_length_a    11.2000 
_cell_length_b     6.7280 
_cell_length_c    28.3040 
_cell_angle_alpha  90.000 
_cell_angle_beta  100.940 
_cell_angle_gamma  90.000 
 
_shelx_F_squared_multiplier     1.000 
 
loop_ 
 _refln_index_h 
 _refln_index_k 
 _refln_index_l 
 _refln_F_squared_calc 
 _refln_F_squared_meas 
 _refln_F_squared_sigma 
 _refln_observed_status 
   2   0   0      179.85      281.63     10.37 o 
   4   0   0    70399.83    70321.09    157.85 o 
   6   0   0       76.89       77.99     12.42 o 
   8   0   0    14599.05    14742.58    157.49 o 
  10   0   0     2486.24     2282.13     47.93 o 
  12   0   0    12700.25    12626.99    259.62 o 
   1   1   0       65.29      265.90      7.64 o 
   3   1   0     5858.33     6612.13     35.14 o 
   5   1   0      412.18      676.73     24.61 o 
   7   1   0      331.68      436.44     25.88 o 
   9   1   0    10938.99    11315.63     85.20 o 
  11   1   0       26.54      171.03     37.54 o 
  13   1   0      696.92      788.64     52.18 o 
   0   2   0     4891.28    10184.00     42.22 o 
   2   2   0     1382.83     2550.77     48.26 o 
   4   2   0      530.00     2354.14     21.66 o 
   6   2   0      460.81      486.27     25.77 o 
   8   2   0     3205.39     3237.31     40.53 o 
  10   2   0     1476.81     1388.21     48.97 o 
  12   2   0      535.91      588.88     52.50 o 
   1   3   0    16616.56    15751.60    119.07 o 
   3   3   0    47767.12    49529.79    411.56 o 
   5   3   0    11552.58    11797.39     63.83 o 
   7   3   0    14785.69    15323.99     79.92 o 
   9   3   0    12034.27    12984.91    143.56 o 
  11   3   0      340.90      348.62     44.37 o 
   0   4   0    14708.26    15899.16     60.11 o 
   2   4   0     5896.08     5824.33     33.55 o 
   4   4   0     1295.47     1428.56     33.81 o 
   6   4   0     7598.93     7894.68     62.54 o 
   8   4   0      294.77      263.19     33.16 o 
  10   4   0      953.65      965.46     90.58 o 
  12   4   0     1000.25      964.83     74.86 o 
   1   5   0     3151.99     3365.26     32.12 o 
   3   5   0     1231.02     1775.33     52.45 o 
   5   5   0        0.18      496.80     35.40 o 
   7   5   0     1491.55     1891.06     50.24 o 
   9   5   0      101.14      348.95     41.42 o 
  11   5   0      392.29      413.97     72.65 o 
   0   6   0     8600.19    10029.41     90.66 o 
   2   6   0     1954.81     2061.26     56.28 o 
   4   6   0     1812.61     2254.96     43.36 o 
   6   6   0      152.60      205.12     33.57 o 
   8   6   0      524.17      610.30     50.74 o 
   1   7   0       63.55      142.05     31.01 o 
   3   7   0      508.81      587.73     40.87 o 
   5   7   0     1843.67     2090.83     57.02 o 
   7   7   0       60.16       90.49     41.14 o 
   0   8   0     3281.40     3433.04    137.75 o 
   2   8   0      208.69      214.11     62.00 o 
   4   8   0     2084.76     2391.65     73.10 o 
 -13   1   1      336.98      407.09     52.76 o 
 -11   1   1     5917.84     5734.78     83.51 o 
  -9   1   1     5008.61     4653.65     60.52 o 
  -7   1   1      178.47      210.09     18.13 o 
  -5   1   1     1464.17     1477.19     15.96 o 
  -3   1   1    14834.27    14213.96    140.48 o 
  -1   1   1     3883.17     3462.70     74.91 o 
   1   1   1      478.91      445.48     17.09 o 
   3   1   1     8204.04     8109.31    147.84 o 
   5   1   1     7694.37     8121.04     61.24 o 
   7   1   1     7858.58     7321.43     43.51 o 
   9   1   1     2895.74     2809.72     50.74 o 
  11   1   1       99.67       91.66     31.41 o 
  13   1   1       71.44       63.09     69.80 o 
 -12   2   1       66.88       78.30     42.65 o 
 -10   2   1     3440.06     3360.49     60.69 o 
  -8   2   1     3348.86     3165.08     70.18 o 
  -6   2   1    28577.74    28000.97    246.64 o 
  -4   2   1    23185.68    22865.69    185.98 o 
  -2   2   1    54053.64    52837.45     84.99 o 
   0   2   1    41822.55    36797.43    451.67 o 
   2   2   1      395.79      366.15      8.39 o 
   4   2   1    10411.55    10261.67     78.65 o 
   6   2   1    12357.81    12109.56     96.17 o 
   8   2   1     6575.34     6177.35     99.86 o 
  10   2   1      256.08      255.12     40.38 o 
  12   2   1     5065.43     4875.33     78.60 o 
 -11   3   1       72.86       93.87     43.25 o 
  -9   3   1     6712.63     6340.73     72.28 o 
  -7   3   1     3728.99     3505.85     44.79 o 
  -5   3   1     2125.77     1946.26     31.63 o 
  -3   3   1     9261.09     8894.46    108.78 o 
  -1   3   1      388.78      196.25     10.75 o 
   1   3   1      908.70     1092.73     17.40 o 
   3   3   1    38675.96    35162.05    233.51 o 
   5   3   1     1649.00     1401.84     22.73 o 
   7   3   1     7143.91     6681.17    131.05 o 
   9   3   1      275.69      308.61     36.32 o 
  11   3   1      960.96      928.16     68.55 o 
 -12   4   1       52.82       58.70     73.29 o 
 -10   4   1     1378.67     1297.57     51.59 o 
  -8   4   1        3.38       23.97     32.88 o 
  -6   4   1       48.37       67.28     27.76 o 
  -4   4   1      507.78      525.49     28.16 o 
  -2   4   1    12994.72    11728.36    154.89 o 
   0   4   1      718.17      794.86     22.19 o 
   2   4   1       29.31       47.25     14.50 o 
   4   4   1     3688.27     3471.84     45.19 o 
   6   4   1      346.12      309.37     29.39 o 
   8   4   1      256.19      319.94     35.24 o 
  10   4   1       31.13        1.52     60.01 o 
  12   4   1      353.57      299.77     74.60 o 
 -11   5   1       86.35      131.84     62.97 o 
  -9   5   1     9500.80     9009.98     95.96 o 
  -7   5   1       13.13       43.85     37.48 o 
  -5   5   1    14263.85    13843.91     90.60 o 
  -3   5   1     1893.05     1966.92     67.23 o 
  -1   5   1    19328.14    18183.93    157.75 o 
   1   5   1       97.55      149.01     17.53 o 
   3   5   1    30093.94    27724.82    177.95 o 
   5   5   1      898.31      874.35     39.14 o 
   7   5   1     9942.44     9370.32    144.56 o 
   9   5   1       15.73       41.65     40.28 o 
  -8   6   1      120.28      136.79     64.68 o 
  -6   6   1     6506.41     5863.82     88.39 o 
  -4   6   1     4336.84     3915.57     52.76 o 
  -2   6   1     4567.17     4352.47     54.71 o 
   0   6   1    17495.33    15874.36    123.21 o 
   2   6   1     1918.61     1684.90     41.98 o 
   4   6   1     4763.87     4171.65     65.51 o 
   6   6   1     2939.12     2858.59     53.90 o 
   8   6   1     1633.42     1432.00     63.54 o 
  -7   7   1      305.03      319.61     40.43 o 
  -5   7   1     3349.61     3143.50     72.81 o 
  -3   7   1        0.29       19.31     37.16 o 
  -1   7   1     1489.04     1429.14     53.15 o 
   1   7   1     1329.41     1207.29     36.84 o 
   3   7   1      853.61      745.57     45.56 o 
   5   7   1      254.87      182.18     45.87 o 
   7   7   1     2516.09     2449.54     65.38 o 
  -4   8   1     2791.42     2654.84     69.90 o 
  -2   8   1     2104.97     1992.83     61.29 o 
   0   8   1     2180.45     1955.84    113.09 o 
   2   8   1     3938.03     3760.09     93.61 o 
   4   8   1     3243.70     3092.70     89.03 o 
 -12   0   2      777.52      847.70     63.11 o 
 -10   0   2     5979.32     6282.37    117.99 o 
  -8   0   2       31.60       52.21     34.35 o 
  -6   0   2    57395.10    61000.89    118.99 o 
  -4   0   2     1617.55     2318.98    133.25 o 
  -2   0   2   109447.63   107092.42    635.61 o 
   2   0   2    92478.88    89079.78    495.23 o 
   4   0   2      431.10      402.85     13.28 o 
   6   0   2    66076.92    65993.23    270.56 o 
   8   0   2     8044.60     8666.48     66.58 o 
  10   0   2    13761.62    13802.66     93.96 o 
  12   0   2     1184.56     1172.08     95.79 o 
 -13   1   2     1623.81     1401.94     49.76 o 
 -11   1   2     1754.24     1936.41     52.26 o 
  -9   1   2     4817.14     4643.57     60.33 o 
  -7   1   2     5645.19     5999.43     48.42 o 
  -5   1   2     1982.03     2515.44     19.23 o 
  -3   1   2    55068.60    59569.09     72.89 o 
  -1   1   2     3328.43     3695.50     26.62 o 
   1   1   2     3980.66     3947.76     46.26 o 
   3   1   2     5051.15     5641.92     25.89 o 
   5   1   2      128.26      237.62      9.89 o 
   7   1   2      277.04      527.40     18.62 o 
   9   1   2     4190.37     4061.68     66.50 o 
  11   1   2      424.89      501.13     40.99 o 
  13   1   2        1.30        0.49     66.75 o 
 -12   2   2      375.44      616.18     51.51 o 
 -10   2   2     3098.05     3437.25     61.61 o 
  -8   2   2      808.51     1223.99     43.22 o 
  -6   2   2    12524.59    14354.97    102.05 o 
  -4   2   2      385.48      372.96     22.14 o 
  -2   2   2     5021.13     7612.65     43.59 o 
   0   2   2    16360.69    17483.94     71.83 o 
   2   2   2    31175.27    31822.21    159.19 o 
   4   2   2     2263.10     2597.11     19.86 o 
   6   2   2     8418.94    10175.34     65.93 o 
   8   2   2      175.73      316.14     33.80 o 
  10   2   2     1136.94     1080.76     47.18 o 
  12   2   2       23.21       67.94     42.92 o 
 -11   3   2      226.43      341.41     47.54 o 
  -9   3   2     7854.52     8043.97     66.77 o 
  -7   3   2    10653.26    11139.24     93.53 o 
  -5   3   2      319.52      510.95     24.44 o 
  -3   3   2     7246.96     7460.54     41.57 o 
  -1   3   2    26336.25    25489.90     93.99 o 
   1   3   2     3508.90     3937.32     38.77 o 
   3   3   2    40105.37    41341.23    148.78 o 
   5   3   2     4735.34     4844.03     36.02 o 
   7   3   2    19501.99    19325.63    148.12 o 
   9   3   2     3168.70     3232.00     74.21 o 
  11   3   2     3645.84     4138.49    322.98 o 
 -12   4   2     3365.27     3602.38    101.10 o 
 -10   4   2     1965.96     1987.57     56.13 o 
  -8   4   2     9452.58     9625.69    117.06 o 
  -6   4   2    18324.46    18580.83     97.78 o 
  -4   4   2     3673.71     3811.05     45.43 o 
  -2   4   2     3882.86     4129.51     45.02 o 
   0   4   2     4729.46     4244.57     29.23 o 
   2   4   2     8614.00     9060.67     50.13 o 
   4   4   2     2725.13     2691.88     41.50 o 
   6   4   2     3525.56     3772.86     50.29 o 
   8   4   2     1167.52     1314.52     40.69 o 
  10   4   2      165.70      160.54     62.60 o 
 -11   5   2        5.90       90.69     70.92 o 
  -9   5   2      433.67      579.54     43.75 o 
  -7   5   2     1863.14     2092.88     51.98 o 
  -5   5   2      690.54      937.13     32.75 o 
  -3   5   2       31.58     1250.69     35.01 o 
  -1   5   2      204.78      661.78     19.97 o 
   1   5   2        1.23      442.29     20.58 o 
   3   5   2       62.98     1125.97     30.28 o 
   5   5   2     1731.65     1920.04     61.08 o 
   7   5   2     1803.19     2059.18     53.01 o 
   9   5   2       43.61      330.54     52.74 o 
  -8   6   2      280.57      341.34     45.36 o 
  -6   6   2     1210.94     1662.36     48.24 o 
  -4   6   2      313.14      360.03     29.87 o 
  -2   6   2     2014.10     2303.40     45.43 o 
   0   6   2       31.12      116.18     24.80 o 
   2   6   2     3213.92     3860.00     52.86 o 
   4   6   2      434.51      512.82     34.46 o 
   6   6   2      887.91     1275.74     42.78 o 
   8   6   2      498.83      566.48     63.86 o 
  -7   7   2     3770.58     4186.51     90.25 o 
  -5   7   2      242.32      313.87     40.02 o 
  -3   7   2     4814.86     4786.94     78.36 o 
  -1   7   2       73.33       95.71     30.45 o 
   1   7   2     3473.68     3544.34     62.12 o 
   3   7   2     1020.35     1220.75     76.82 o 
   5   7   2      257.57      244.14     63.39 o 
   7   7   2     1276.59     1614.51     60.35 o 
  -4   8   2      644.02      726.83     53.01 o 
  -2   8   2     1108.24     1500.95     57.19 o 
   0   8   2        3.16       25.05     46.80 o 
   2   8   2      770.17     1030.54     69.45 o 
   4   8   2      127.50      146.85     61.35 o 
 -13   1   3      957.02     1042.45     51.51 o 
 -11   1   3     2286.13     2151.61     59.51 o 
  -9   1   3    13359.68    12375.26    147.29 o 
  -7   1   3     2989.78     2498.34     27.95 o 
  -5   1   3     3429.76     3074.37     28.26 o 
  -3   1   3    42887.98    41366.39    318.52 o 
  -1   1   3     1477.14     1397.19     32.05 o 
   1   1   3      273.41      255.08     11.96 o 
   3   1   3    12415.98    11571.15    121.91 o 
   5   1   3     9888.11     9440.68     55.74 o 
   7   1   3      105.02      133.89     14.48 o 
   9   1   3     1194.92     1090.54     43.98 o 
  11   1   3     1959.80     1977.18     46.27 o 
  13   1   3       17.03       47.14     65.63 o 
 -12   2   3     8044.33     7661.24     92.84 o 
 -10   2   3      491.59      467.07     40.26 o 
  -8   2   3     7698.00     7359.30     55.64 o 
  -6   2   3     2895.95     3160.63     82.59 o 
  -4   2   3    21797.84    20416.89    179.90 o 
  -2   2   3    21536.94    21791.43    172.06 o 
   0   2   3   139379.56   134136.55    730.80 o 
   2   2   3    16891.24    15700.55    118.20 o 
   4   2   3    16216.72    14885.26    155.29 o 
   6   2   3     8928.80     8161.52     67.24 o 
   8   2   3       50.36       67.33     24.81 o 
  10   2   3     1001.88      987.15     43.29 o 
  12   2   3     1418.64     1295.43     83.98 o 
 -13   3   3      991.63      884.95     58.23 o 
 -11   3   3       23.32       35.78     45.73 o 
  -9   3   3      337.94      336.05     33.44 o 
  -7   3   3     7089.09     6547.11     50.54 o 
  -5   3   3     6235.02     6457.99     48.20 o 
  -3   3   3     7550.69     6820.10     40.26 o 
  -1   3   3     6732.44     6345.88     73.92 o 
   1   3   3     3914.34     4160.97     47.46 o 
   3   3   3      366.95      333.74     14.73 o 
   5   3   3    11516.49    10815.11     78.47 o 
   7   3   3      246.39      299.30     26.70 o 
   9   3   3     6833.85     6657.30    113.99 o 
  11   3   3      789.93      772.87     64.68 o 
 -12   4   3     1627.26     1447.51    103.48 o 
 -10   4   3      727.54      555.67     44.97 o 
  -8   4   3      668.12      630.84     36.06 o 
  -6   4   3     1392.23     1221.05     34.73 o 
  -4   4   3     2089.75     1843.01     31.09 o 
  -2   4   3     6811.13     6178.81     56.24 o 
   0   4   3     2953.13     2536.29     35.87 o 
   2   4   3       37.47       27.07     15.63 o 
   4   4   3       89.96       45.34     25.73 o 
   6   4   3       61.15       59.25     29.38 o 
   8   4   3      169.55      210.57     46.48 o 
  10   4   3     1243.47     1129.47     65.26 o 
 -11   5   3     2261.13     2072.93     83.24 o 
  -9   5   3      261.73      300.22     40.71 o 
  -7   5   3     8146.56     7599.64     75.81 o 
  -5   5   3       11.47       21.73     25.78 o 
  -3   5   3    29545.54    27475.34    358.52 o 
  -1   5   3        1.34       15.05     18.27 o 
   1   5   3    18041.00    16953.26     99.03 o 
   3   5   3     1019.45      912.97     29.01 o 
   5   5   3    13795.92    12995.48     91.19 o 
   7   5   3      249.95      265.02     50.79 o 
   9   5   3     8849.50     8478.70    117.27 o 
  -8   6   3      108.70       70.21     39.30 o 
  -6   6   3     1291.93     1216.11     40.52 o 
  -4   6   3     1904.91     1620.06     39.07 o 
  -2   6   3     1663.24     1584.93     36.40 o 
   0   6   3     4416.22     4117.89     46.54 o 
   2   6   3    12204.88    10996.55    149.96 o 
   4   6   3      116.17      106.40     30.81 o 
   6   6   3     4076.76     3927.71    180.18 o 
   8   6   3      789.89      778.93     66.24 o 
  -7   7   3        6.21       36.01     45.53 o 
  -5   7   3      251.25      245.73     42.00 o 
  -3   7   3      129.64      130.65     35.73 o 
  -1   7   3        6.43       30.36     29.66 o 
   1   7   3     1671.70     1645.44     70.32 o 
   3   7   3     1256.68     1137.13     91.66 o 
   5   7   3     1498.71     1352.23     55.17 o 
   7   7   3      741.96      674.60     49.86 o 
  -4   8   3     1427.71     1303.49     67.59 o 
  -2   8   3     4609.59     4338.98     76.99 o 
   0   8   3     3043.82     2773.60    102.82 o 
   2   8   3     2939.42     2712.32     91.99 o 
 -12   0   4     1532.22     1612.43     75.60 o 
 -10   0   4       22.13       17.95     34.01 o 
  -8   0   4      130.16      130.33     36.89 o 
  -6   0   4    19655.50    20759.89    234.74 o 
  -4   0   4   102952.78   108911.16   2060.74 o 
  -2   0   4      200.93      259.66     14.56 o 
   0   0   4    84540.33    75084.65    869.44 o 
   2   0   4    42167.83    42316.50    107.28 o 
   4   0   4     3975.17     3740.84     27.78 o 
   6   0   4      667.29      567.19     16.54 o 
   8   0   4    14585.36    14597.10    128.67 o 
  10   0   4     1838.92     1539.61     88.79 o 
  12   0   4    13816.29    12510.65    213.17 o 
 -13   1   4      588.39      820.64     51.48 o 
 -11   1   4      215.48      222.88     39.17 o 
  -9   1   4      564.90     1730.70     62.01 o 
  -7   1   4    16898.14    17241.92    179.96 o 
  -5   1   4     1747.62     2065.90     28.17 o 
  -3   1   4    15044.26    15101.62    139.16 o 
  -1   1   4      110.31      282.96     23.31 o 
   1   1   4    47316.93    45640.39    960.65 o 
   3   1   4    27674.59    30267.17    113.62 o 
   5   1   4    34320.66    36658.05    177.74 o 
   7   1   4     5184.63     5218.76     49.85 o 
   9   1   4     5691.88     6065.22     74.88 o 
  11   1   4      192.33      197.87     41.34 o 
  13   1   4       38.49       55.31     63.76 o 
 -12   2   4        5.15       98.16     44.84 o 
 -10   2   4     1701.91     1997.34     53.04 o 
  -8   2   4     1366.75     1358.25     32.13 o 
  -6   2   4    14159.83    16477.48     84.67 o 
  -4   2   4    18596.38    20732.08    132.32 o 
  -2   2   4    24406.99    26165.89     75.81 o 
   0   2   4    37360.87    40365.22    135.26 o 
   2   2   4      439.69      542.62     10.89 o 
   4   2   4    29107.71    30628.33    218.95 o 
   6   2   4     4753.78     5025.26     46.22 o 
   8   2   4     6709.77     6861.65     57.30 o 
  10   2   4       36.84       56.24     36.25 o 
  12   2   4     1345.67     1679.25    106.91 o 
 -13   3   4     3156.78     3284.16     80.38 o 
 -11   3   4       12.68       16.14     44.15 o 
  -9   3   4    10458.02    10924.99     82.86 o 
  -7   3   4     4972.44     5794.51     57.39 o 
  -5   3   4    11055.85    11571.33     82.78 o 
  -3   3   4      285.13      479.00     14.08 o 
  -1   3   4     4937.51     5391.48     37.65 o 
   1   3   4     1201.48     1376.35     19.48 o 
   3   3   4    18915.55    19922.36     51.13 o 
   5   3   4    20718.02    22105.64    122.00 o 
   7   3   4      303.44      296.84     26.55 o 
   9   3   4     9376.53     9657.25    364.77 o 
  11   3   4       12.32        7.85     56.19 o 
 -12   4   4      819.27      805.78     72.71 o 
 -10   4   4     1767.55     1889.30     55.63 o 
  -8   4   4      917.33     1009.72     47.76 o 
  -6   4   4     7180.22     7842.98     94.23 o 
  -4   4   4    19515.45    19683.75    112.57 o 
  -2   4   4      265.54      411.68     15.30 o 
   0   4   4    51175.95    50889.51    231.09 o 
   2   4   4       34.78       85.57     16.46 o 
   4   4   4     3885.89     3890.42     68.08 o 
   6   4   4     3707.98     3805.59     90.79 o 
   8   4   4     3589.78     3513.35     70.49 o 
  10   4   4      463.34      415.75     66.35 o 
 -11   5   4       87.34      193.38     71.39 o 
  -9   5   4     3196.66     3604.85     67.78 o 
  -7   5   4      252.74      281.98     35.73 o 
  -5   5   4     1187.94     1268.37     45.18 o 
  -3   5   4     2691.85     2998.17     48.32 o 
  -1   5   4       20.50      541.64     25.35 o 
   1   5   4     6307.39     7123.42     63.76 o 
   3   5   4      271.66      698.58     35.72 o 
   5   5   4      642.30     1439.40     73.83 o 
   7   5   4      809.82     1076.74     60.67 o 
   9   5   4      172.72      533.47    129.99 o 
  -8   6   4     2357.43     2321.53     56.69 o 
  -6   6   4     1668.90     1641.78     42.46 o 
  -4   6   4     2761.63     3227.76     58.44 o 
  -2   6   4     2630.91     2618.72     40.65 o 
   0   6   4     1654.54     2316.68     43.85 o 
   2   6   4     1495.70     1747.90     69.00 o 
   4   6   4     1215.35     1310.59     45.26 o 
   6   6   4        7.80        6.13     50.12 o 
   8   6   4       34.32      287.46     60.88 o 
  -7   7   4      675.57      675.47     58.53 o 
  -5   7   4     3023.22     3487.50     60.07 o 
  -3   7   4      118.30       86.52     36.91 o 
  -1   7   4     4971.46     5115.56     73.16 o 
   1   7   4     1935.65     1983.55     76.10 o 
   3   7   4     7459.81     7800.13    242.00 o 
   5   7   4     1684.03     1704.11     57.74 o 
   7   7   4     1367.46     1280.47     62.46 o 
  -4   8   4      625.47      856.13     57.19 o 
  -2   8   4        6.53       73.34     46.50 o 
   0   8   4      605.26      995.92     76.07 o 
   2   8   4      303.87      295.76     65.13 o 
 -13   1   5     3757.42     3521.53     92.83 o 
 -11   1   5      906.92      912.42     44.78 o 
  -9   1   5    17674.36    16526.39    103.06 o 
  -7   1   5    13896.51    13355.91    131.83 o 
  -5   1   5     2986.95     2520.49     44.25 o 
  -3   1   5    42355.14    40836.17     97.88 o 
  -1   1   5     7757.83     7964.18     41.43 o 
   1   1   5    10197.77     9890.20    101.55 o 
   3   1   5    46130.68    44041.14    197.71 o 
   5   1   5     6863.76     7399.87     57.22 o 
   7   1   5     2210.24     2119.86     25.27 o 
   9   1   5     2567.48     2419.90     40.48 o 
  11   1   5      236.45      198.08     42.77 o 
  13   1   5       12.95       18.33     62.42 o 
 -12   2   5      570.80      548.61     50.79 o 
 -10   2   5    11632.92    10959.11    119.27 o 
  -8   2   5      145.99      169.04     24.87 o 
  -6   2   5    51984.70    49050.16    319.41 o 
  -4   2   5    22604.38    22048.84    100.05 o 
  -2   2   5     6105.98     5667.19     47.41 o 
   0   2   5      260.57      378.00     25.37 o 
   2   2   5     8076.66     7494.78     30.63 o 
   4   2   5     3403.88     3298.14     21.02 o 
   6   2   5    24926.73    23086.62     89.24 o 
   8   2   5     7367.38     6981.73     57.73 o 
  10   2   5      459.38      457.61     39.41 o 
  12   2   5     2624.51     2543.51     82.51 o 
 -13   3   5      628.59      565.98     59.02 o 
 -11   3   5      191.65      186.08     44.44 o 
  -9   3   5     1962.49     1852.29     41.71 o 
  -7   3   5     6166.30     5667.58     59.47 o 
  -5   3   5      434.86      473.15     23.21 o 
  -3   3   5      648.65      607.72     17.16 o 
  -1   3   5     9754.10     8318.86     55.66 o 
   1   3   5       57.01       82.83     10.02 o 
   3   3   5    13244.58    12443.95    112.69 o 
   5   3   5     9853.64     9355.36     60.01 o 
   7   3   5      279.33      276.57     27.00 o 
   9   3   5      993.98     1023.71     61.51 o 
  11   3   5      262.83      290.07     60.13 o 
 -12   4   5      114.11      127.78     71.29 o 
 -10   4   5     1756.46     1887.55     60.44 o 
  -8   4   5        3.87        1.57     36.46 o 
  -6   4   5     6227.85     6020.06     79.43 o 
  -4   4   5      530.47      612.60     23.33 o 
  -2   4   5     8135.79     7860.01     40.47 o 
   0   4   5     1913.26     1990.55     20.69 o 
   2   4   5     2675.18     2508.37     33.79 o 
   4   4   5     2774.86     2586.20    106.81 o 
   6   4   5     2082.34     1989.46     51.85 o 
   8   4   5       69.65       73.41     41.83 o 
  10   4   5       39.22       25.38     53.42 o 
 -11   5   5      487.21      399.73     70.06 o 
  -9   5   5     3779.80     3551.38     67.06 o 
  -7   5   5       52.53       49.70     34.87 o 
  -5   5   5     3657.42     3237.15     42.75 o 
  -3   5   5      275.76      329.16     23.42 o 
  -1   5   5    22209.69    20540.96    111.59 o 
   1   5   5     5807.88     5793.93     52.55 o 
   3   5   5    19059.60    18238.21    344.17 o 
   5   5   5     7011.05     6648.13    170.39 o 
   7   5   5    12492.93    12046.60    215.57 o 
   9   5   5      374.24      427.31     56.34 o 
  -8   6   5       62.84       35.56     40.13 o 
  -6   6   5     3492.48     3243.87     49.96 o 
  -4   6   5     5608.46     5275.10     51.12 o 
  -2   6   5     1131.43     1036.09     32.83 o 
   0   6   5     5028.65     4710.93     64.08 o 
   2   6   5      202.67      214.94     50.59 o 
   4   6   5      239.56      253.06     38.80 o 
   6   6   5     4514.66     4450.82     90.54 o 
   8   6   5     4123.31     3737.62     93.39 o 
  -7   7   5      497.96      423.62     47.67 o 
  -5   7   5      744.75      740.28     42.85 o 
  -3   7   5      520.82      560.51     47.29 o 
  -1   7   5        6.20       60.83     44.05 o 
   1   7   5      269.37      203.64     54.94 o 
   3   7   5      120.46      171.44     55.86 o 
   5   7   5       19.28       12.89     43.68 o 
  -4   8   5     1918.92     1613.14     62.17 o 
  -2   8   5     1012.97      962.42     70.75 o 
   0   8   5     4161.46     3704.61    153.80 o 
   2   8   5      440.73      439.92     74.18 o 
 -12   0   6     2166.27     2502.83    133.03 o 
 -10   0   6     6614.46     6456.90    118.09 o 
  -8   0   6       45.55       51.06     35.87 o 
  -6   0   6    50855.41    51298.43    185.60 o 
  -4   0   6     5434.90     5730.58     59.78 o 
  -2   0   6    20329.31    20771.00     95.15 o 
   0   0   6     1639.48     1756.87     34.58 o 
   2   0   6   111773.29   103040.98    174.75 o 
   4   0   6    11578.13    13090.97     97.67 o 
   6   0   6    13867.28    13444.71    116.43 o 
   8   0   6     9415.47     9305.99     60.41 o 
  10   0   6     9987.69     9359.48    164.41 o 
  12   0   6     1219.39     1486.23    107.56 o 
 -13   1   6     1013.29     1029.82     73.94 o 
 -11   1   6      241.75      247.01     41.31 o 
  -9   1   6      138.55      214.53     35.29 o 
  -7   1   6     2190.33     4057.32     42.98 o 
  -5   1   6       30.39       49.66     11.93 o 
  -3   1   6    23804.81    29384.95    107.69 o 
  -1   1   6    81367.61    76404.86    184.03 o 
   1   1   6      497.89     1873.56     59.09 o 
   3   1   6    21847.51    23430.78     73.70 o 
   5   1   6      195.46      243.16      9.19 o 
   7   1   6     2076.32     2090.60     25.57 o 
   9   1   6     1596.57     1993.08     53.96 o 
  11   1   6     5307.27     5542.31    140.12 o 
 -12   2   6       28.43      310.26     52.12 o 
 -10   2   6     1599.36     2078.61     63.11 o 
  -8   2   6     1908.43     2200.36     36.53 o 
  -6   2   6      106.24     1557.92     69.81 o 
  -4   2   6    15529.29    16883.12    144.62 o 
  -2   2   6       24.35      748.52     21.19 o 
   0   2   6     5935.06     8319.32     24.97 o 
   2   2   6     9459.91    10848.72     68.39 o 
   4   2   6    13693.35    14540.16     59.94 o 
   6   2   6      494.99     1883.48     82.58 o 
   8   2   6     7629.63     7625.23     60.42 o 
  10   2   6     2010.34     1960.87     51.37 o 
  12   2   6     1578.87     1601.97     72.48 o 
 -13   3   6     1195.71     1115.17     60.09 o 
 -11   3   6     2326.31     2422.91     61.23 o 
  -9   3   6      227.96      249.90     30.05 o 
  -7   3   6    11429.76    12003.61     85.49 o 
  -5   3   6     5027.87     4598.00     61.40 o 
  -3   3   6    37202.80    38742.12     94.62 o 
  -1   3   6     9112.83    10272.43     69.89 o 
   1   3   6    11681.58    11373.40     71.05 o 
   3   3   6    20792.26    21827.47     73.03 o 
   5   3   6     1518.12     1509.11     31.62 o 
   7   3   6     4299.01     4614.26     57.86 o 
   9   3   6     1103.84     1201.90     61.00 o 
  11   3   6     3616.70     3981.23     94.44 o 
 -12   4   6     6224.06     6499.33    501.57 o 
 -10   4   6     3843.43     3988.79     98.06 o 
  -8   4   6     1119.85     1185.65     43.80 o 
  -6   4   6    11460.13    12259.76     95.49 o 
  -4   4   6      531.27      642.86     23.59 o 
  -2   4   6     4480.10     5687.08     46.97 o 
   0   4   6    11452.99    11762.75     48.04 o 
   2   4   6     9442.33     9952.83     64.36 o 
   4   4   6     2196.92     2401.90     58.11 o 
   6   4   6    12247.20    12404.61    121.94 o 
   8   4   6      440.87      578.18     45.82 o 
  10   4   6      911.30      841.91     70.41 o 
 -11   5   6        8.93      -11.41     46.18 o 
  -9   5   6       62.69       54.04     42.37 o 
  -7   5   6     1176.61     1323.95     60.22 o 
  -5   5   6      202.18      203.71     25.79 o 
  -3   5   6    13693.13    14666.81     62.26 o 
  -1   5   6      210.80      943.22     35.09 o 
   1   5   6      427.54      469.86     23.30 o 
   3   5   6     1080.40     1391.51     70.00 o 
   5   5   6       92.53      147.28     46.31 o 
   7   5   6     1299.22     1782.24     99.12 o 
   9   5   6      829.75     1001.39     70.75 o 
  -8   6   6     1045.90     1117.93     50.43 o 
  -6   6   6     5469.68     5710.51     72.63 o 
  -4   6   6     3298.18     3376.39     54.82 o 
  -2   6   6     8841.04     9064.41     85.72 o 
   0   6   6     1350.62     1353.03     46.42 o 
   2   6   6     6590.86     6882.38    102.05 o 
   4   6   6     1526.68     1520.75     61.81 o 
   6   6   6      164.00      507.33     94.92 o 
   8   6   6      227.55      295.46     61.35 o 
  -7   7   6     4292.40     4453.69     74.31 o 
  -5   7   6       15.22       20.88     39.36 o 
  -3   7   6     7635.39     7745.70     96.64 o 
  -1   7   6      907.49      896.13     49.67 o 
   1   7   6     3344.73     3415.71    159.20 o 
   3   7   6     1329.05     1442.45     72.48 o 
   5   7   6     1494.89     1534.72     58.50 o 
  -2   8   6       17.87      178.62     67.64 o 
   0   8   6      348.12      417.13     73.33 o 
   2   8   6      541.74      676.71     76.03 o 
 -13   1   7     1615.22     1341.94     55.78 o 
 -11   1   7     3126.43     2889.47     54.43 o 
  -9   1   7    12105.78    11783.73     90.46 o 
  -7   1   7    30317.04    28833.92    131.01 o 
  -5   1   7     3273.08     3130.31     25.78 o 
  -3   1   7    50694.27    47916.36    257.27 o 
  -1   1   7    17870.20    16518.79     86.72 o 
   1   1   7    37277.88    36135.58    327.40 o 
   3   1   7     3689.44     3196.82     48.92 o 
   5   1   7    14629.79    13640.77    104.93 o 
   7   1   7      106.06       91.56     16.45 o 
   9   1   7     5891.38     5541.61     65.53 o 
  11   1   7      113.44       98.10     40.00 o 
 -12   2   7     6397.14     5996.70     86.11 o 
 -10   2   7      750.90      738.69     44.00 o 
  -8   2   7     3442.20     3246.64     53.96 o 
  -6   2   7      469.68      468.67     18.99 o 
  -4   2   7     7708.06     6586.85     52.22 o 
  -2   2   7     4353.66     4637.70     48.08 o 
   0   2   7    98106.24    94564.69    150.50 o 
   2   2   7     6790.06     5671.20     27.44 o 
   4   2   7     2611.11     2355.22     25.48 o 
   6   2   7     6930.82     6265.18     45.79 o 
   8   2   7     2474.12     2315.71     47.71 o 
  10   2   7     1453.21     1393.22     47.03 o 
  12   2   7     1319.44     1231.40     74.38 o 
 -13   3   7       59.42       50.55     56.44 o 
 -11   3   7      203.39      195.22     44.67 o 
  -9   3   7       36.31       44.60     30.74 o 
  -7   3   7     1322.84     1282.47     60.65 o 
  -5   3   7     3017.90     2915.59     40.51 o 
  -3   3   7     2590.33     2782.75     36.14 o 
  -1   3   7    12545.14    10653.68    110.52 o 
   1   3   7     2406.18     2374.07     34.71 o 
   3   3   7     1274.50     1162.14     22.81 o 
   5   3   7     6841.40     6595.03     53.71 o 
   7   3   7     4166.65     3746.08     48.54 o 
   9   3   7      570.78      576.61     40.00 o 
  11   3   7     1635.79     1508.62     70.47 o 
 -12   4   7      863.03      826.87     71.45 o 
 -10   4   7        2.28       23.80     38.51 o 
  -8   4   7     5802.98     5259.19     66.01 o 
  -6   4   7     1950.70     2022.51     31.70 o 
  -4   4   7    13102.16    11818.40     68.89 o 
  -2   4   7     9748.88     9758.60     48.91 o 
   0   4   7    24607.58    22542.24    138.65 o 
   2   4   7      194.82      163.97     18.02 o 
   4   4   7     1827.97     1702.38     51.00 o 
   6   4   7      380.35      345.28     47.14 o 
   8   4   7     1787.80     1713.07     65.69 o 
  10   4   7      453.43      382.38     56.52 o 
 -11   5   7      228.55      162.52     49.26 o 
  -9   5   7     1653.74     1606.08     61.90 o 
  -7   5   7     2495.32     2325.68     89.49 o 
  -5   5   7      447.57      441.01     27.90 o 
  -3   5   7    10709.64    10229.49    102.37 o 
  -1   5   7     1803.14     1628.07     34.98 o 
   1   5   7     6684.40     5968.37     50.78 o 
   3   5   7      679.89      553.21     97.08 o 
   5   5   7     7591.88     7199.15     97.57 o 
   7   5   7     2216.57     2086.36     69.63 o 
   9   5   7     3946.52     4010.32     94.58 o 
  -8   6   7       25.36       32.69     43.02 o 
  -6   6   7       61.90       92.01     37.48 o 
  -4   6   7     1739.44     1814.99     36.43 o 
  -2   6   7     2701.15     2587.50     46.90 o 
   0   6   7     1913.06     2079.50     54.57 o 
   2   6   7     3527.25     3154.99     80.31 o 
   4   6   7     1736.47     1701.98     52.15 o 
   6   6   7      720.10      664.91     56.80 o 
   8   6   7      255.12      287.98     66.70 o 
  -7   7   7        6.27       37.57     37.48 o 
  -5   7   7       79.15       82.65     66.78 o 
  -3   7   7       14.52       54.80     42.37 o 
  -1   7   7       53.11       91.25     41.67 o 
   1   7   7      755.31      773.50     64.36 o 
   3   7   7      713.90      690.49     63.83 o 
   5   7   7      290.04      317.89     51.76 o 
  -2   8   7     2932.30     2757.31     90.61 o 
   0   8   7      358.90      415.61     70.89 o 
   2   8   7     1743.28     1566.00     83.97 o 
 -12   0   8      145.70      183.59     60.90 o 
 -10   0   8      724.96      709.14     43.80 o 
  -8   0   8      111.31      125.20     38.43 o 
  -6   0   8      359.32      454.93     21.17 o 
  -4   0   8    35569.10    37566.72    157.99 o 
  -2   0   8    13253.05    13305.12     89.35 o 
   0   0   8    11399.58    11434.10     70.89 o 
   2   0   8    35372.14    34670.26    183.02 o 
   4   0   8    23180.35    24273.79    206.97 o 
   6   0   8     2642.06     2723.22     26.41 o 
   8   0   8    22929.01    23158.23    135.69 o 
  10   0   8     6123.92     6245.82    138.07 o 
  12   0   8     3156.03     3005.00    118.87 o 
 -13   1   8     2887.40     3057.74     67.23 o 
 -11   1   8       96.35       79.63     40.47 o 
  -9   1   8    13144.73    14499.07     98.50 o 
  -7   1   8       18.04      159.26     23.88 o 
  -5   1   8    14632.16    16689.56    105.37 o 
  -3   1   8     2506.33     2632.97     21.21 o 
  -1   1   8    16326.32    21235.65    112.57 o 
   1   1   8      292.03     1124.83     66.97 o 
   3   1   8     2944.54     4294.72     58.06 o 
   5   1   8     3360.26     4024.32     46.10 o 
   7   1   8      159.63      290.29     20.36 o 
   9   1   8      394.42      466.09     32.39 o 
  11   1   8      463.62      527.51     45.85 o 
 -12   2   8      113.65      171.60     45.61 o 
 -10   2   8      228.75      407.60     43.54 o 
  -8   2   8      527.10      764.56     30.10 o 
  -6   2   8      139.42      789.98     21.04 o 
  -4   2   8      633.00     1624.42     35.90 o 
  -2   2   8     5436.81     5748.34     29.31 o 
   0   2   8     1361.08     3136.63     58.43 o 
   2   2   8    10304.74    11419.58    148.54 o 
   4   2   8     1298.30     1620.37     23.43 o 
   6   2   8      889.68      988.23     26.66 o 
   8   2   8      905.75     1341.73     43.42 o 
  10   2   8     3228.90     3071.98     60.55 o 
  12   2   8       36.25       82.35     45.77 o 
 -13   3   8      858.81      988.51     59.19 o 
 -11   3   8      277.03      262.37     45.89 o 
  -9   3   8     4077.20     4589.14     55.08 o 
  -7   3   8     6338.65     6328.03     55.88 o 
  -5   3   8     4400.76     4887.02     42.36 o 
  -3   3   8      192.65      120.71     10.55 o 
  -1   3   8     2173.89     2159.37     17.82 o 
   1   3   8    66989.08    66425.27    365.27 o 
   3   3   8    10004.14     9893.70     79.82 o 
   5   3   8    37298.13    38481.41    135.64 o 
   7   3   8     3504.99     3704.79     49.43 o 
   9   3   8     1919.34     2076.35     68.47 o 
  11   3   8      229.09      300.72     66.32 o 
 -12   4   8     2707.59     2704.15    279.60 o 
 -10   4   8     3050.16     3136.38     61.52 o 
  -8   4   8     6283.26     6592.39     82.92 o 
  -6   4   8    15542.44    16092.73    111.94 o 
  -4   4   8    23938.73    25041.59    114.07 o 
  -2   4   8     7765.14     8131.43     50.79 o 
   0   4   8     5716.48     6632.66     33.74 o 
   2   4   8     6120.72     6014.46     76.98 o 
   4   4   8     5267.02     5393.44    118.09 o 
   6   4   8     7654.32     7737.45     97.17 o 
   8   4   8     2558.95     2585.73     63.24 o 
  10   4   8       35.31       43.53     63.27 o 
 -11   5   8       34.88       41.09     48.61 o 
  -9   5   8      276.38      406.87     52.67 o 
  -7   5   8      936.07     1060.51     42.34 o 
  -5   5   8        6.82      150.04     24.72 o 
  -3   5   8      937.13     1044.87     39.85 o 
  -1   5   8     2920.14     2926.56     51.78 o 
   1   5   8      283.60      703.40     28.95 o 
   3   5   8     4406.33     4722.19     77.78 o 
   5   5   8      787.80     1321.05    220.71 o 
   7   5   8        2.69       54.11     54.86 o 
   9   5   8      155.08      340.86     59.93 o 
  -8   6   8     3178.69     3356.32     85.50 o 
  -6   6   8       12.33      105.26     33.04 o 
  -4   6   8     8606.30     9073.91     95.95 o 
  -2   6   8      291.35      431.74     40.39 o 
   0   6   8    10977.01    10771.57    151.99 o 
   2   6   8       24.91       35.73     52.07 o 
   4   6   8    12018.45    12143.35    322.10 o 
   6   6   8        2.83       16.29     63.82 o 
   8   6   8     1453.53     1505.18     75.10 o 
  -7   7   8      152.34      126.26     57.13 o 
  -5   7   8     6652.12     6515.26    238.24 o 
  -3   7   8      264.04      249.89     58.05 o 
  -1   7   8     9741.73     9587.08     95.00 o 
   1   7   8      839.51      850.57    105.29 o 
   3   7   8     6168.20     6108.65    110.25 o 
   5   7   8     1668.73     1580.15     60.03 o 
  -2   8   8      400.21      420.24     55.80 o 
   0   8   8      555.86      758.15     76.36 o 
   2   8   8        3.09        1.41     69.66 o 
 -13   1   9     5624.98     5298.89    146.00 o 
 -11   1   9      164.68      199.51     38.59 o 
  -9   1   9    16954.29    15416.33    136.85 o 
  -7   1   9    10688.77    10702.50     52.62 o 
  -5   1   9    12829.93    11742.60     48.06 o 
  -3   1   9    19196.77    18429.87     82.16 o 
  -1   1   9   151640.73   138710.64   2313.40 o 
   1   1   9       86.31      203.84     13.28 o 
   3   1   9    29941.13    27405.47    131.27 o 
   5   1   9       29.68       80.16     10.48 o 
   7   1   9     6958.34     6433.95     45.75 o 
   9   1   9     2133.53     1943.87     37.64 o 
  11   1   9     3456.78     3372.99     65.59 o 
 -12   2   9      487.48      552.90     47.91 o 
 -10   2   9    13203.29    12312.42    216.84 o 
  -8   2   9     6282.76     5450.04     52.88 o 
  -6   2   9    17742.05    16854.89    123.18 o 
  -4   2   9     8724.52     8547.32     50.10 o 
  -2   2   9     7747.15     6962.70     36.44 o 
   0   2   9      720.31      776.70     15.26 o 
   2   2   9    63563.86    60842.28    204.72 o 
   4   2   9     1400.42     1248.63     23.53 o 
   6   2   9    12049.86    11233.79    118.59 o 
   8   2   9    11880.44    11284.49     87.64 o 
  10   2   9      535.42      544.42     43.07 o 
  12   2   9      332.90      371.34     50.38 o 
 -13   3   9       39.57       24.16     50.04 o 
 -11   3   9      353.99      320.75     38.45 o 
  -9   3   9      290.69      333.82     34.12 o 
  -7   3   9       30.18       49.17     26.63 o 
  -5   3   9       15.51       18.02     16.13 o 
  -3   3   9     2748.60     2333.55     23.49 o 
  -1   3   9     6681.77     6422.36     35.57 o 
   1   3   9     4888.45     4874.61     27.52 o 
   3   3   9     2370.92     2570.55     26.91 o 
   5   3   9     9555.26     9288.65     64.57 o 
   7   3   9      396.98      299.00     30.96 o 
   9   3   9        3.26       24.76     33.50 o 
  11   3   9      722.79      776.56     92.59 o 
 -12   4   9       21.41       -5.69     74.83 o 
 -10   4   9     1733.52     1833.68     76.67 o 
  -8   4   9      291.66      299.65     39.53 o 
  -6   4   9     5769.55     5535.88     50.84 o 
  -4   4   9     1081.96     1133.57     26.05 o 
  -2   4   9     6830.88     6273.46     48.95 o 
   0   4   9     9238.06     8573.50     49.69 o 
   2   4   9     5592.76     5116.45     45.27 o 
   4   4   9      127.06      119.15     28.84 o 
   6   4   9      332.50      266.10     47.89 o 
   8   4   9     3138.13     2751.80     64.30 o 
  10   4   9      164.25      165.47     64.59 o 
 -11   5   9      116.11       97.58     44.47 o 
  -9   5   9      623.78      557.33     43.80 o 
  -7   5   9     5068.97     4818.89     90.00 o 
  -5   5   9     3685.08     3315.42     49.48 o 
  -3   5   9      606.69      549.82     22.16 o 
  -1   5   9    10354.06     9600.77     88.63 o 
   1   5   9     1437.99     1315.27     32.91 o 
   3   5   9     3898.54     3775.10     73.26 o 
   5   5   9     2122.71     1739.70     61.57 o 
   7   5   9     3590.27     3540.87     86.16 o 
   9   5   9      327.72      395.72     65.77 o 
  -8   6   9       28.29       36.11     42.66 o 
  -6   6   9     1095.79     1103.86     42.79 o 
  -4   6   9     1402.95     1481.57     41.13 o 
  -2   6   9      431.05      489.19     41.69 o 
   0   6   9      745.31      596.98     40.66 o 
   2   6   9      208.89      223.48     39.20 o 
   4   6   9     1443.45     1559.32     67.40 o 
   6   6   9      856.00      784.66    115.14 o 
   8   6   9     3570.17     3571.99    160.92 o 
  -7   7   9        8.82       28.63     53.20 o 
  -5   7   9      317.33      404.38     72.08 o 
  -3   7   9     1142.62     1088.65     67.26 o 
  -1   7   9      790.91      817.74     47.94 o 
   1   7   9       25.41       57.82     56.73 o 
   3   7   9       42.84       82.25     66.81 o 
   5   7   9      373.97      368.20     50.23 o 
  -2   8   9     1113.76     1226.12     59.16 o 
   0   8   9     1151.03     1050.14     79.23 o 
 -12   0  10     8731.36     9100.33    134.60 o 
 -10   0  10       79.99      109.79     47.04 o 
  -8   0  10     2067.89     2283.79     62.90 o 
  -6   0  10     1056.44     1147.47     29.05 o 
  -4   0  10     1661.44     2402.96     50.29 o 
  -2   0  10     7294.70     8084.50     82.28 o 
   0   0  10    19969.63    20960.38     74.02 o 
   2   0  10     1888.60     2009.26     35.94 o 
   4   0  10    12915.67    12614.52     54.01 o 
   6   0  10    15410.93    15217.06     83.22 o 
   8   0  10    14715.25    14471.31    145.52 o 
  10   0  10      670.22      700.46     88.15 o 
  12   0  10     1327.97     1312.14     96.45 o 
 -13   1  10      351.42      418.20     47.96 o 
 -11   1  10      444.44      675.91     44.20 o 
  -9   1  10     1440.07     1441.22     39.43 o 
  -7   1  10    18640.81    21695.20     72.77 o 
  -5   1  10    15837.30    17218.75     77.68 o 
  -3   1  10    57371.23    60305.40    342.25 o 
  -1   1  10    15946.04    19754.43    222.35 o 
   1   1  10      739.29     1717.54    100.47 o 
   3   1  10      116.86      342.04     13.62 o 
   5   1  10     8245.15     9286.96     57.31 o 
   7   1  10     1692.42     1970.36     31.29 o 
   9   1  10     2506.70     2913.83     57.05 o 
  11   1  10     2135.39     2460.00     52.43 o 
 -12   2  10      290.10      444.48     47.90 o 
 -10   2  10       50.82      688.13     58.27 o 
  -8   2  10       16.88       64.90     24.53 o 
  -6   2  10       52.70      303.79     18.86 o 
  -4   2  10     1319.54     1506.49     16.23 o 
  -2   2  10     8151.29     9019.52     58.75 o 
   0   2  10     3632.15     4447.00     23.87 o 
   2   2  10      312.43     4013.44    182.16 o 
   4   2  10      110.23      191.53     14.54 o 
   6   2  10      503.43     1042.71     54.84 o 
   8   2  10     1241.31     1425.55     42.07 o 
  10   2  10       21.30      121.83     41.89 o 
  12   2  10      344.68      416.14     52.38 o 
 -11   3  10     2261.90     2314.40     62.32 o 
  -9   3  10     3096.67     3364.14     56.70 o 
  -7   3  10     4617.21     4959.28     51.21 o 
  -5   3  10     2185.84     2308.70     42.46 o 
  -3   3  10    17353.00    17979.02     77.26 o 
  -1   3  10    10852.99    11500.36     55.99 o 
   1   3  10      116.73      276.08     28.89 o 
   3   3  10     6696.65     6560.45     98.75 o 
   5   3  10      806.26      962.92     33.46 o 
   7   3  10     5976.16     5941.58     91.32 o 
   9   3  10      581.03      552.98     37.34 o 
  11   3  10     3952.41     4028.91    114.94 o 
 -12   4  10      798.25      847.52     59.45 o 
 -10   4  10    12668.13    12980.50    171.81 o 
  -8   4  10      187.76      264.89     38.13 o 
  -6   4  10    11671.82    12667.24     99.46 o 
  -4   4  10     1823.77     1966.28     27.22 o 
  -2   4  10    16740.56    18160.79     96.64 o 
   0   4  10    25401.72    26794.45     88.56 o 
   2   4  10    41193.33    40034.80    403.77 o 
   4   4  10     1948.94     2115.44     44.70 o 
   6   4  10     6086.95     6360.27     93.85 o 
   8   4  10       22.91      100.55     48.45 o 
  10   4  10     1220.74     1223.87     59.69 o 
 -11   5  10      150.68      138.36     47.90 o 
  -9   5  10      404.30      449.45     52.75 o 
  -7   5  10     3150.36     3785.95    129.39 o 
  -5   5  10       17.06       79.97     29.06 o 
  -3   5  10       32.92      307.74     23.87 o 
  -1   5  10     5999.37     6500.84     77.79 o 
   1   5  10       76.80      216.71     27.16 o 
   3   5  10       13.65       16.30     44.34 o 
   5   5  10      370.15      526.39     56.96 o 
   7   5  10       38.16      107.77     57.90 o 
   9   5  10      909.05     1030.25     76.78 o 
  -8   6  10      363.97      511.75     81.09 o 
  -6   6  10     5101.65     5321.27    167.14 o 
  -4   6  10      474.50      495.66     41.30 o 
  -2   6  10    13810.88    14212.71    119.53 o 
   0   6  10     1132.30     1221.91     46.18 o 
   2   6  10     4936.62     4953.10     70.04 o 
   4   6  10      164.22      147.84     53.74 o 
   6   6  10     2889.37     2740.14    177.02 o 
   8   6  10       19.69       98.83     69.85 o 
  -7   7  10     6956.51     6876.10    271.29 o 
  -5   7  10     2591.06     2643.30    210.92 o 
  -3   7  10    10819.64    11259.58    135.61 o 
  -1   7  10     1824.13     1705.72     56.44 o 
   1   7  10     7880.03     7780.98    121.55 o 
   3   7  10     1712.20     1715.24     86.65 o 
   5   7  10     4084.88     4157.76     77.84 o 
  -2   8  10      396.59      435.50     51.31 o 
   0   8  10      241.77      281.35     69.74 o 
 -13   1  11     1358.37     1301.80     58.28 o 
 -11   1  11     6445.53     5502.26     87.14 o 
  -9   1  11     3353.20     3214.53     53.45 o 
  -7   1  11    41928.21    40584.48    119.13 o 
  -5   1  11     9419.29     9649.51     46.46 o 
  -3   1  11    19096.14    16858.98     86.96 o 
  -1   1  11     2006.00     2466.02     25.18 o 
   1   1  11    43034.02    41784.36    109.97 o 
   3   1  11     5389.90     5280.06     45.90 o 
   5   1  11    37816.69    35556.92    144.83 o 
   7   1  11      160.53      170.03     21.01 o 
   9   1  11     5602.35     5355.54     53.03 o 
  11   1  11      103.98      164.74     37.65 o 
 -12   2  11     2659.10     2378.76     62.57 o 
 -10   2  11     3382.80     2954.98     59.79 o 
  -8   2  11     1620.99     1645.46     36.44 o 
  -6   2  11      376.82      379.54     20.42 o 
  -4   2  11    32937.85    30446.02    198.55 o 
  -2   2  11     4647.53     4325.83     34.11 o 
   0   2  11    42389.95    41103.23    130.07 o 
   2   2  11    25119.76    22336.25     98.95 o 
   4   2  11     7215.35     6939.99     68.73 o 
   6   2  11     1185.07     1158.54     28.99 o 
   8   2  11     1994.52     1981.21     42.64 o 
  10   2  11      831.00      731.78     47.74 o 
 -11   3  11      140.67      209.94     48.42 o 
  -9   3  11     6209.50     6055.15     62.08 o 
  -7   3  11      315.79      271.49     28.31 o 
  -5   3  11       10.97       15.19     21.31 o 
  -3   3  11     1186.01     1343.95     18.94 o 
  -1   3  11     1097.35     1084.20     13.96 o 
   1   3  11      298.97      282.74     14.68 o 
   3   3  11       36.48       22.55     16.77 o 
   5   3  11      192.15      226.01     23.64 o 
   7   3  11     1124.78     1018.23     33.57 o 
   9   3  11       27.12       10.81     35.84 o 
  11   3  11     1120.40     1122.03    139.33 o 
 -12   4  11      350.99      420.49     54.32 o 
 -10   4  11       56.23      101.17     38.69 o 
  -8   4  11     5448.83     5270.60    128.08 o 
  -6   4  11     1445.75     1317.16     47.05 o 
  -4   4  11     8745.23     8413.06     51.77 o 
  -2   4  11     4565.71     4485.19     37.36 o 
   0   4  11     1436.97     1462.21     44.52 o 
   2   4  11     2141.90     2114.64     35.69 o 
   4   4  11     7468.97     7285.50     84.89 o 
   6   4  11     2772.16     2558.21     68.93 o 
   8   4  11      705.98      829.10     53.38 o 
  10   4  11      999.69      880.80     59.60 o 
 -11   5  11      167.58       95.54     59.03 o 
  -9   5  11     3079.67     2990.06    112.12 o 
  -7   5  11     6312.35     5973.42    286.44 o 
  -5   5  11      647.71      553.82     41.77 o 
  -3   5  11     3288.42     2965.40     61.69 o 
  -1   5  11      715.27      653.36     31.79 o 
   1   5  11     8354.08     7712.50     61.07 o 
   3   5  11      224.05      178.27     44.72 o 
   5   5  11     7814.12     7397.49    104.51 o 
   7   5  11      137.27      154.02     52.95 o 
   9   5  11     1713.91     1735.77     83.87 o 
  -8   6  11       73.53      157.08     52.23 o 
  -6   6  11     1489.87     1408.63    141.49 o 
  -4   6  11      846.03      889.50     62.30 o 
  -2   6  11       16.00       38.67     40.06 o 
   0   6  11     1219.53     1110.96     51.57 o 
   2   6  11      380.23      401.29     43.54 o 
   4   6  11       68.32       68.86     52.73 o 
   6   6  11       59.00       93.26     60.88 o 
  -7   7  11      590.17      694.79     60.07 o 
  -5   7  11     1283.47     1367.04     77.00 o 
  -3   7  11     1537.33     1462.52     71.72 o 
  -1   7  11       56.43       49.39     44.58 o 
   1   7  11       27.45      137.66     64.30 o 
   3   7  11     1243.45     1178.76    114.58 o 
   5   7  11      363.12      433.45     57.99 o 
 -12   0  12      182.56      153.91     65.31 o 
 -10   0  12     9838.96     9978.27    127.01 o 
  -8   0  12     3092.47     2841.27     72.36 o 
  -6   0  12    26150.83    24603.08    161.61 o 
  -4   0  12    33826.05    34295.80    177.26 o 
  -2   0  12      883.58     1016.42     44.65 o 
   0   0  12     1257.68     1382.23     24.46 o 
   2   0  12    15059.88    16545.91    169.57 o 
   4   0  12     4599.44     5026.82     84.77 o 
   6   0  12     1620.28     1625.79     57.35 o 
   8   0  12      526.09      594.39     36.48 o 
  10   0  12     3244.56     3039.01     76.64 o 
  12   0  12       37.58      -34.50     81.89 o 
 -13   1  12      907.08     1146.25     57.39 o 
 -11   1  12      175.79      276.29     41.89 o 
  -9   1  12     4011.62     4593.41     51.16 o 
  -7   1  12      333.52      838.37     24.48 o 
  -5   1  12     1599.70     3628.29     31.66 o 
  -3   1  12     3182.99     3219.65     26.16 o 
  -1   1  12     1914.62     2853.87     48.03 o 
   1   1  12    16636.33    18658.94     65.72 o 
   3   1  12     8817.04    10443.57     86.34 o 
   5   1  12    13187.80    14387.23     52.66 o 
   7   1  12     2624.35     3037.19     39.36 o 
   9   1  12     1056.48     1238.47     36.05 o 
  11   1  12      461.74      640.36     42.18 o 
 -12   2  12       60.16       93.13     46.46 o 
 -10   2  12     1054.37     1143.06     48.09 o 
  -8   2  12     3317.32     3946.32     73.16 o 
  -6   2  12       48.54      378.19     25.59 o 
  -4   2  12     1379.81     3323.38     28.71 o 
  -2   2  12     1441.18     1477.63     23.29 o 
   0   2  12       79.00     1223.95     68.51 o 
   2   2  12     1678.34     2003.40     27.31 o 
   4   2  12       21.06      763.37     27.87 o 
   6   2  12     4394.48     4441.11     44.78 o 
   8   2  12       28.51      473.35     49.42 o 
  10   2  12      518.17      614.89     40.68 o 
 -11   3  12      670.06      614.52     50.11 o 
  -9   3  12    14610.63    14628.18    151.94 o 
  -7   3  12     1385.68     1386.37     35.58 o 
  -5   3  12     8131.67     7989.71     55.64 o 
  -3   3  12      366.15      690.61     20.84 o 
  -1   3  12    26650.27    26669.92    125.18 o 
   1   3  12     1225.42     1329.67     20.91 o 
   3   3  12     4244.22     4111.48     36.07 o 
   5   3  12     4632.96     4576.02     45.43 o 
   7   3  12      952.85      914.25     33.27 o 
   9   3  12      101.17      119.78     37.80 o 
  11   3  12       50.40       99.06     60.09 o 
 -12   4  12      506.46      604.29     67.44 o 
 -10   4  12      277.96      372.45     38.52 o 
  -8   4  12     4335.06     4808.66     64.99 o 
  -6   4  12      146.44      244.14     39.60 o 
  -4   4  12    20394.50    21816.39    207.78 o 
  -2   4  12      154.04      187.69     20.17 o 
   0   4  12    18450.04    18628.34    129.66 o 
   2   4  12      241.82      254.94     25.45 o 
   4   4  12    14350.21    14260.61    145.18 o 
   6   4  12       80.91      145.60     49.61 o 
   8   4  12    12931.68    12874.45    116.86 o 
  10   4  12        5.42       13.54     52.08 o 
  -9   5  12      380.96      570.61     93.48 o 
  -7   5  12     2538.82     2530.11     66.16 o 
  -5   5  12     1659.25     1830.31     94.30 o 
  -3   5  12      260.58      211.68     27.63 o 
  -1   5  12     7183.36     7328.56     88.35 o 
   1   5  12        2.06      137.09     27.80 o 
   3   5  12     1300.51     1623.36     59.32 o 
   5   5  12        0.04      144.15     57.15 o 
   7   5  12      460.54      533.91     96.18 o 
   9   5  12        6.02       81.10     68.76 o 
  -8   6  12     4300.00     4522.07    166.80 o 
  -6   6  12      490.74      728.80     77.55 o 
  -4   6  12     6539.90     6803.42    138.63 o 
  -2   6  12     1929.97     1952.71     54.61 o 
   0   6  12     9722.31    10336.91    175.59 o 
   2   6  12      219.14      203.54     40.42 o 
   4   6  12     5110.98     4985.18     96.43 o 
   6   6  12        1.90      -23.72     54.96 o 
  -5   7  12     2962.80     2992.47    106.63 o 
  -3   7  12      819.93      953.52     70.13 o 
  -1   7  12     4482.72     4833.21     77.92 o 
   1   7  12     6684.56     6856.01    122.51 o 
   3   7  12     2506.82     2504.26    135.63 o 
   5   7  12     3497.67     3425.31     76.83 o 
 -13   1  13     2858.03     2673.89     66.51 o 
 -11   1  13       20.37       40.97     41.82 o 
  -9   1  13     2156.11     2176.15     41.23 o 
  -7   1  13     1070.53     1053.74     30.74 o 
  -5   1  13    46240.27    43775.46    290.03 o 
  -3   1  13     2572.54     2511.49     23.80 o 
  -1   1  13    43986.77    40716.94    124.04 o 
   1   1  13      885.55     1139.15     21.44 o 
   3   1  13    23633.66    22564.81     64.85 o 
   5   1  13       74.97      127.77     15.21 o 
   7   1  13    14585.15    13417.55     71.99 o 
   9   1  13      239.52      212.22     31.15 o 
  11   1  13     9013.07     8471.49     97.38 o 
 -12   2  13      510.38      517.11     51.36 o 
 -10   2  13     3623.65     3299.04     84.39 o 
  -8   2  13     8459.21     8039.02     62.42 o 
  -6   2  13     6942.64     6656.55     51.51 o 
  -4   2  13     5405.80     5459.94     38.50 o 
  -2   2  13    18811.06    18265.81    232.51 o 
   0   2  13     1098.86     1138.16     25.47 o 
   2   2  13    24586.75    23010.29    104.41 o 
   4   2  13    13005.07    12411.41     73.54 o 
   6   2  13      285.91      293.36     25.53 o 
   8   2  13     8868.06     8385.60     87.03 o 
  10   2  13      707.22      678.18     41.93 o 
 -11   3  13      507.80      507.43     50.48 o 
  -9   3  13      373.15      376.14     34.79 o 
  -7   3  13     5176.90     4892.24     53.26 o 
  -5   3  13      184.68      185.29     23.19 o 
  -3   3  13     7020.65     6882.37     44.79 o 
  -1   3  13     2938.99     3106.47     32.99 o 
   1   3  13      766.51      745.87     19.30 o 
   3   3  13     1153.87     1045.37     25.00 o 
   5   3  13      494.03      447.77     29.38 o 
   7   3  13       27.13       22.14     26.95 o 
   9   3  13      141.52      129.45     38.38 o 
 -10   4  13      289.15      339.32     43.25 o 
  -8   4  13     1378.05     1270.78     53.95 o 
  -6   4  13     7614.91     7149.66    361.97 o 
  -4   4  13     4774.98     4436.62     63.93 o 
  -2   4  13     8877.33     8283.20     50.94 o 
   0   4  13     1207.00     1136.02     26.71 o 
   2   4  13     6683.81     6690.15    131.69 o 
   4   4  13     1354.93     1313.20     45.44 o 
   6   4  13      555.59      613.97     56.83 o 
   8   4  13     2654.83     2446.67     67.98 o 
  10   4  13      707.09      735.92     56.99 o 
  -9   5  13      505.12      538.47    103.92 o 
  -7   5  13     4946.48     4682.62     78.53 o 
  -5   5  13     6451.80     5818.42    190.40 o 
  -3   5  13     3001.86     2847.11     43.95 o 
  -1   5  13     3402.43     3177.10     47.76 o 
   1   5  13       74.14       97.16     31.12 o 
   3   5  13     1650.10     1591.05     62.01 o 
   5   5  13      245.82      263.79     57.84 o 
   7   5  13     1902.52     1864.32     76.85 o 
  -8   6  13        5.23       23.75     53.32 o 
  -6   6  13     1241.85     1363.98     59.36 o 
  -4   6  13      353.58      314.30     46.24 o 
  -2   6  13      812.42      840.31     46.83 o 
   0   6  13      559.15      627.04     48.47 o 
   2   6  13     2504.41     2432.51     66.64 o 
   4   6  13      124.76      117.80     59.18 o 
   6   6  13      352.77      385.64     64.87 o 
  -5   7  13       34.41      119.79     68.66 o 
  -3   7  13      111.46       90.30     47.64 o 
  -1   7  13      254.88      359.46     59.38 o 
   1   7  13        0.96       92.73     65.95 o 
   3   7  13       59.39      101.65     75.10 o 
 -12   0  14     1375.73     1551.17     81.49 o 
 -10   0  14     7822.62     7412.92    116.29 o 
  -8   0  14     4617.20     4710.54     58.51 o 
  -6   0  14     4024.64     3825.36     77.58 o 
  -4   0  14    15204.38    14293.64    127.69 o 
  -2   0  14    29176.19    30231.22    209.85 o 
   0   0  14    42861.34    44792.45    292.96 o 
   2   0  14    21927.31    21376.28     87.25 o 
   4   0  14      267.68      322.28     24.15 o 
   6   0  14      144.74      157.94     29.04 o 
   8   0  14       48.19       56.41     32.66 o 
  10   0  14      332.00      368.66     53.11 o 
 -13   1  14     1383.78     1399.31     60.28 o 
 -11   1  14     2583.21     2718.38     83.99 o 
  -9   1  14     5629.89     5635.72     57.02 o 
  -7   1  14    16053.63    16583.50    171.66 o 
  -5   1  14      168.68     1187.41     36.21 o 
  -3   1  14     1050.03     1353.93     17.73 o 
  -1   1  14       84.25      982.33     78.11 o 
   1   1  14      408.59     1310.33     55.64 o 
   3   1  14      777.17     1137.94     37.87 o 
   5   1  14     4844.64     5690.32     34.52 o 
   7   1  14     4816.21     5107.09     49.37 o 
   9   1  14       42.11      175.40     30.31 o 
  11   1  14     1349.15     1831.22     61.62 o 
 -12   2  14     1753.82     1842.08     60.07 o 
 -10   2  14      575.21      699.81     46.54 o 
  -8   2  14     4838.41     4929.51     61.50 o 
  -6   2  14     1087.00     1301.62     26.89 o 
  -4   2  14     3669.82     4608.16     37.38 o 
  -2   2  14     1455.10     3346.86    113.22 o 
   0   2  14      610.74      767.21     14.43 o 
   2   2  14     1613.55     3115.04    112.03 o 
   4   2  14     1841.12     1876.69     33.34 o 
   6   2  14      280.29      280.85     25.98 o 
   8   2  14      110.01      213.88     35.45 o 
  10   2  14      154.58      265.19     40.43 o 
 -11   3  14     3736.38     3739.49     89.60 o 
  -9   3  14       24.88      165.29     37.27 o 
  -7   3  14    21624.92    22310.96    114.13 o 
  -5   3  14     3773.21     3999.73     49.26 o 
  -3   3  14    14310.77    14578.90     57.90 o 
  -1   3  14     2048.86     2177.95     33.16 o 
   1   3  14    11692.68    11810.71     52.38 o 
   3   3  14     2032.31     2259.65     34.62 o 
   5   3  14    14103.81    13898.15     94.92 o 
   7   3  14      909.46      976.53     34.76 o 
   9   3  14     1707.49     1674.89     50.51 o 
 -10   4  14     2000.12     2136.57     58.43 o 
  -8   4  14      461.63      474.38     47.99 o 
  -6   4  14      324.57      817.11     72.09 o 
  -4   4  14     2192.95     2400.18     42.68 o 
  -2   4  14    17367.42    17788.32     88.49 o 
   0   4  14       41.02       67.35     21.58 o 
   2   4  14    16717.89    17160.62     94.98 o 
   4   4  14     3955.05     3780.87     61.33 o 
   6   4  14     3692.26     4052.38     96.36 o 
   8   4  14      121.07      220.16     62.50 o 
  -9   5  14       62.60      164.66     49.52 o 
  -7   5  14      718.65     1227.43     56.87 o 
  -5   5  14     5264.32     5183.14     76.05 o 
  -3   5  14     1719.89     1874.33     41.00 o 
  -1   5  14      786.18      878.67     34.90 o 
   1   5  14      474.90      661.11     38.49 o 
   3   5  14      761.52      777.46     57.53 o 
   5   5  14     4236.00     4487.29    166.56 o 
   7   5  14      300.01      435.28     63.64 o 
  -8   6  14       66.85      124.09     58.63 o 
  -6   6  14     5266.66     5342.68     85.58 o 
  -4   6  14        8.06      225.53     43.36 o 
  -2   6  14    16111.71    16184.79    117.56 o 
   0   6  14      160.60      214.56     43.26 o 
   2   6  14     6565.89     6624.67    129.79 o 
   4   6  14       54.50       81.13     54.34 o 
   6   6  14     3832.59     3985.80    211.04 o 
  -5   7  14     1329.74     1243.51     80.09 o 
  -3   7  14     1803.46     1867.90     61.72 o 
  -1   7  14     4240.54     4460.24     78.48 o 
   1   7  14     2806.82     2884.16     93.44 o 
   3   7  14     1773.87     1897.63     89.92 o 
 -13   1  15      306.32      289.18     49.72 o 
 -11   1  15     5399.03     4823.60     75.08 o 
  -9   1  15      633.67      654.73     32.44 o 
  -7   1  15    11507.18    11034.76     80.02 o 
  -5   1  15     1928.54     1837.73     47.71 o 
  -3   1  15     3587.92     3198.78     26.99 o 
  -1   1  15      170.65      273.51     19.64 o 
   1   1  15    53729.18    51501.44    321.39 o 
   3   1  15       59.51       79.96     17.50 o 
   5   1  15    28999.32    27321.01    176.74 o 
   7   1  15      121.22       94.19     30.77 o 
   9   1  15     5236.61     5015.70    104.43 o 
  11   1  15      328.72      328.38     49.84 o 
 -12   2  15      817.51      984.60     66.64 o 
 -10   2  15       10.58       60.46     48.82 o 
  -8   2  15     4600.33     4350.87     58.00 o 
  -6   2  15       36.56       31.29     24.45 o 
  -4   2  15    43621.36    42027.44    153.94 o 
  -2   2  15    16764.81    15205.07     80.14 o 
   0   2  15     9502.24     8613.90     57.46 o 
   2   2  15    20888.46    19932.70    143.31 o 
   4   2  15     2257.68     2252.97     31.15 o 
   6   2  15       51.78       44.60     24.77 o 
   8   2  15     2440.84     2375.61     49.59 o 
  10   2  15     2468.84     2352.59     54.83 o 
 -11   3  15      747.08      713.55     65.96 o 
  -9   3  15     1491.38     1478.69     69.20 o 
  -7   3  15      944.61      939.09     40.21 o 
  -5   3  15     1754.10     1670.15     35.26 o 
  -3   3  15       50.91       65.04     21.98 o 
  -1   3  15     7533.27     6420.29     61.16 o 
   1   3  15      180.91      295.80     19.68 o 
   3   3  15     5125.95     4778.25     55.03 o 
   5   3  15     1948.27     2033.78     62.05 o 
   7   3  15      397.38      347.88     31.70 o 
   9   3  15       35.78        5.09     39.71 o 
 -10   4  15       13.97       19.05     43.45 o 
  -8   4  15     1331.99     1246.24     72.32 o 
  -6   4  15     4773.74     4175.19     68.94 o 
  -4   4  15      452.66      490.51     31.65 o 
  -2   4  15     2928.90     2736.64     32.82 o 
   0   4  15     2036.11     1867.65     50.79 o 
   2   4  15     5500.53     5165.66     53.96 o 
   4   4  15     4494.78     4338.43     83.51 o 
   6   4  15     2667.64     2653.71     54.30 o 
   8   4  15       10.47      -23.78     62.50 o 
  -9   5  15     6561.66     6159.38    326.13 o 
  -7   5  15     3092.70     2889.73    164.98 o 
  -5   5  15     4275.13     3930.96     71.83 o 
  -3   5  15      334.19      286.73     30.33 o 
  -1   5  15     3238.19     2880.31     47.47 o 
   1   5  15     3518.16     3367.43     68.26 o 
   3   5  15     2509.64     2258.38    114.80 o 
   5   5  15     5036.83     4764.17     94.61 o 
   7   5  15       57.18       46.74     60.46 o 
  -8   6  15     1485.10     1414.62    105.77 o 
  -6   6  15      574.17      509.75     57.26 o 
  -4   6  15     5347.67     5197.41     95.42 o 
  -2   6  15      843.62      924.81     48.25 o 
   0   6  15      770.06      807.73     48.72 o 
   2   6  15       81.25      129.19     43.13 o 
   4   6  15      544.83      585.27     62.23 o 
   6   6  15       13.99       12.92     66.83 o 
  -5   7  15      687.20      737.18     70.81 o 
  -3   7  15      545.91      644.16     58.43 o 
  -1   7  15      672.77      542.00     51.34 o 
   1   7  15      496.50      504.16     77.22 o 
   3   7  15      464.90      526.37     79.25 o 
 -12   0  16      634.18      615.92     68.83 o 
 -10   0  16    13902.75    13285.02    156.38 o 
  -8   0  16    12591.00    12525.08     94.86 o 
  -6   0  16     4645.26     4600.49     89.00 o 
  -4   0  16    23642.35    24655.58    182.11 o 
  -2   0  16      683.47      834.96     37.60 o 
   0   0  16     4315.70     4231.93     42.15 o 
   2   0  16     3814.65     3496.95     82.18 o 
   4   0  16     1662.54     1731.09     50.83 o 
   6   0  16     1793.10     1715.81     98.92 o 
   8   0  16     9846.18     9797.40    109.16 o 
  10   0  16       20.91       84.25     82.51 o 
 -13   1  16     2424.12     2319.05    117.20 o 
 -11   1  16      354.51      446.02     55.15 o 
  -9   1  16     3669.52     3549.42     53.68 o 
  -7   1  16       27.87      118.52     25.77 o 
  -5   1  16     4681.76     4866.41     53.82 o 
  -3   1  16      454.63      440.02     21.73 o 
  -1   1  16    29478.52    29827.06     91.08 o 
   1   1  16      190.77     2145.73    208.78 o 
   3   1  16     6720.91     7315.77     49.19 o 
   5   1  16     2766.81     3555.38     83.55 o 
   7   1  16     1731.35     1982.15     42.76 o 
   9   1  16       21.74      157.41     36.57 o 
 -12   2  16      469.92      395.16     63.55 o 
 -10   2  16     1407.58     1784.63     64.82 o 
  -8   2  16     2285.77     2497.52     48.66 o 
  -6   2  16     7909.71     7976.96    122.71 o 
  -4   2  16     1171.79     2629.89     44.41 o 
  -2   2  16    16981.45    16364.64    137.73 o 
   0   2  16     3254.59     3467.95     37.09 o 
   2   2  16     7788.73     7811.22     53.00 o 
   4   2  16     2357.82     2636.25     35.95 o 
   6   2  16     1898.84     1906.09     37.24 o 
   8   2  16      199.90      475.35     43.29 o 
  10   2  16      208.62      256.63     40.51 o 
 -11   3  16       92.35      176.79     59.44 o 
  -9   3  16     3472.49     3509.54     61.95 o 
  -7   3  16      522.36      631.51     39.09 o 
  -5   3  16     5867.29     6377.78     64.84 o 
  -3   3  16       38.60      201.22     23.59 o 
  -1   3  16    15476.57    16337.97    118.81 o 
   1   3  16     5533.36     5598.12     64.99 o 
   3   3  16     2204.18     2368.80     41.51 o 
   5   3  16     4125.88     3994.07     72.93 o 
   7   3  16     2135.42     2154.33     43.38 o 
   9   3  16     1193.11     1194.80     43.68 o 
 -10   4  16      491.16      478.00     49.02 o 
  -8   4  16     7979.34     8323.68    177.06 o 
  -6   4  16     1206.83     1354.74     63.80 o 
  -4   4  16    17292.58    17541.36    129.67 o 
  -2   4  16      620.27      697.17     24.31 o 
   0   4  16     6667.50     7015.15     68.27 o 
   2   4  16      219.04      394.27     30.36 o 
   4   4  16     6401.18     6837.93    113.04 o 
   6   4  16       38.33       39.32     32.26 o 
   8   4  16     3777.10     4109.26     97.43 o 
  -9   5  16     1270.69     1634.38     65.95 o 
  -7   5  16        6.23       59.92     50.69 o 
  -5   5  16      658.44     1275.99     55.59 o 
  -3   5  16      246.17      359.12     31.03 o 
  -1   5  16      175.21      501.82     34.94 o 
   1   5  16     1785.93     1942.58     47.68 o 
   3   5  16      473.34      947.61     59.77 o 
   5   5  16      853.60     1178.03     65.76 o 
   7   5  16        2.93       34.50     61.78 o 
  -8   6  16      682.65      812.78     75.34 o 
  -6   6  16       21.07       71.13     53.19 o 
  -4   6  16     3072.48     3397.55     68.37 o 
  -2   6  16       74.25      126.50     46.36 o 
   0   6  16     4607.41     4629.41     82.42 o 
   2   6  16      117.48      211.61     46.19 o 
   4   6  16     2059.26     2092.95    114.47 o 
   6   6  16     1593.75     1693.32    124.06 o 
  -5   7  16     3000.90     3018.03     93.71 o 
  -3   7  16     1130.17     1195.23     59.27 o 
  -1   7  16     3731.63     3744.65     75.88 o 
   1   7  16     1956.23     2239.97    117.40 o 
   3   7  16     1497.12     1527.62     82.73 o 
 -13   1  17       67.70       27.81     55.54 o 
 -11   1  17       35.24       48.80     49.61 o 
  -9   1  17       65.78       91.62     27.87 o 
  -7   1  17      253.37      259.26     28.08 o 
  -5   1  17     8821.48     8369.47     95.99 o 
  -3   1  17     1128.64      994.82     26.83 o 
  -1   1  17     8813.56     8645.95    108.30 o 
   1   1  17     6884.17     6750.78     58.01 o 
   3   1  17    11106.44    10317.34    103.45 o 
   5   1  17        7.14       90.75     25.98 o 
   7   1  17     8534.23     8095.62     83.89 o 
   9   1  17      952.59      881.44     49.10 o 
 -12   2  17       92.66       94.79     62.53 o 
 -10   2  17     5874.54     5307.07     91.52 o 
  -8   2  17     3394.03     3153.38     72.66 o 
  -6   2  17     6709.98     6243.60     56.43 o 
  -4   2  17     1727.62     1780.50     32.65 o 
  -2   2  17    21820.79    20500.43    240.61 o 
   0   2  17     2148.53     2056.57     32.59 o 
   2   2  17     5115.39     4962.63     78.35 o 
   4   2  17     7735.55     7346.09     55.81 o 
   6   2  17      767.48      764.67     31.48 o 
   8   2  17     1826.68     1742.10     60.05 o 
  10   2  17      142.11      137.79     38.75 o 
 -11   3  17      580.91      642.47     64.69 o 
  -9   3  17      303.97      324.15     40.91 o 
  -7   3  17     8459.44     7615.52    106.62 o 
  -5   3  17     1276.94     1201.41     34.89 o 
  -3   3  17     5577.40     5172.37     75.35 o 
  -1   3  17     1364.23     1336.48     49.88 o 
   1   3  17     4600.94     4416.05     43.54 o 
   3   3  17      236.42      231.50     28.80 o 
   5   3  17     3871.12     3675.39     53.99 o 
   7   3  17        9.79       81.22     31.36 o 
   9   3  17      483.00      471.73     42.62 o 
 -10   4  17       20.69       23.31     45.65 o 
  -8   4  17      879.09      826.76     57.20 o 
  -6   4  17      540.56      501.99     46.46 o 
  -4   4  17     1947.67     1796.32     41.68 o 
  -2   4  17     2739.35     2648.85     34.97 o 
   0   4  17     1219.22     1189.11     36.61 o 
   2   4  17      234.04      310.99     31.83 o 
   4   4  17     4003.49     3834.90     72.31 o 
   6   4  17      666.27      673.86     49.34 o 
   8   4  17     1887.41     1749.65     85.26 o 
  -9   5  17     1827.18     1779.07    100.63 o 
  -7   5  17     4809.99     4672.60     96.77 o 
  -5   5  17     8762.35     8179.73    276.79 o 
  -3   5  17     4506.54     4136.83     53.37 o 
  -1   5  17     4265.35     4056.64     48.89 o 
   1   5  17     3625.29     3320.60     51.16 o 
   3   5  17     6845.22     6733.58    101.95 o 
   5   5  17     1285.34     1186.18     64.77 o 
   7   5  17     1876.11     1696.45    152.54 o 
  -8   6  17       54.89       22.16     59.26 o 
  -6   6  17     1733.65     1458.96     60.95 o 
  -4   6  17       36.95       51.39     46.39 o 
  -2   6  17     3060.59     3017.81     74.77 o 
   0   6  17      186.29      316.70     48.33 o 
   2   6  17     5059.39     4774.58     98.09 o 
   4   6  17      111.87      124.24     62.98 o 
  -5   7  17      154.81      169.75     65.51 o 
  -3   7  17      113.73       95.46     47.81 o 
  -1   7  17       31.20       36.42     48.26 o 
   1   7  17      180.06      127.21     66.48 o 
 -12   0  18     5513.61     5652.73    172.33 o 
 -10   0  18     6052.88     5935.46    120.24 o 
  -8   0  18    14298.12    14374.22    160.71 o 
  -6   0  18     4200.55     4075.21     90.76 o 
  -4   0  18    30750.45    31120.45    218.80 o 
  -2   0  18    23447.29    23338.45    528.27 o 
   0   0  18     2526.70     2616.63     57.39 o 
   2   0  18    13599.17    13329.27    130.55 o 
   4   0  18     2515.17     2709.45     63.98 o 
   6   0  18      213.25      221.04     52.21 o 
   8   0  18      606.50      580.18     54.10 o 
  10   0  18      450.10      487.77     89.10 o 
 -13   1  18      165.64      156.94     62.89 o 
 -11   1  18     2157.29     2146.69     71.94 o 
  -9   1  18     1059.13      937.62     34.31 o 
  -7   1  18     7411.72     7587.37     84.56 o 
  -5   1  18     4326.02     4280.02     63.22 o 
  -3   1  18     1917.59     2142.43     39.60 o 
  -1   1  18      567.34      676.10     24.43 o 
   1   1  18    26032.85    27162.09     93.10 o 
   3   1  18      965.75     1251.50     44.29 o 
   5   1  18    15509.59    16261.23    104.93 o 
   7   1  18      713.25     1077.31     50.18 o 
   9   1  18      211.48      259.79     45.59 o 
 -12   2  18       99.00      139.61     61.95 o 
 -10   2  18     1626.77     1469.86     63.61 o 
  -8   2  18     1318.55     1419.68     44.68 o 
  -6   2  18     2665.42     2704.74     42.98 o 
  -4   2  18     1795.21     2412.92     44.89 o 
  -2   2  18    12494.13    14165.98    122.72 o 
   0   2  18     1842.95     2045.68     52.20 o 
   2   2  18     2088.58     2261.24     50.30 o 
   4   2  18     7495.70     7532.67     63.93 o 
   6   2  18      129.15      235.11     32.91 o 
   8   2  18      429.90      516.84     47.01 o 
  10   2  18      137.42      208.93     53.25 o 
 -11   3  18     8164.16     7936.56    119.07 o 
  -9   3  18      869.91      937.55     47.91 o 
  -7   3  18    11714.06    12593.64    113.76 o 
  -5   3  18     2529.45     2360.03     54.55 o 
  -3   3  18     1051.54     1296.77     32.06 o 
  -1   3  18     2203.28     2326.11     37.29 o 
   1   3  18    13596.84    14380.65     73.26 o 
   3   3  18       63.50      147.37     29.92 o 
   5   3  18     3869.57     4332.23     57.13 o 
   7   3  18     2023.55     1954.66     44.30 o 
   9   3  18      137.66      136.20     39.79 o 
 -10   4  18      394.81      398.10     51.78 o 
  -8   4  18       27.36       18.16     49.54 o 
  -6   4  18     2680.84     2636.44     63.74 o 
  -4   4  18       70.07       63.79     40.85 o 
  -2   4  18    21486.55    21203.80     81.11 o 
   0   4  18      581.62      591.30     33.31 o 
   2   4  18    10526.73    11066.29    102.10 o 
   4   4  18      631.24      660.87     46.06 o 
   6   4  18     1448.57     1448.75     56.27 o 
   8   4  18        3.01       19.71     59.89 o 
  -9   5  18      412.93      408.46     58.33 o 
  -7   5  18      106.92      468.97     56.93 o 
  -5   5  18      170.18      176.05     54.93 o 
  -3   5  18     1027.52     1365.78     36.93 o 
  -1   5  18     2652.42     2532.51     42.75 o 
   1   5  18      166.74      643.01     77.86 o 
   3   5  18       43.27       99.86     52.77 o 
   5   5  18        4.82      220.72     71.32 o 
   7   5  18      834.53      969.50     73.01 o 
  -6   6  18      550.76      593.99     55.32 o 
  -4   6  18       39.17      254.40     44.95 o 
  -2   6  18      611.62      845.31     52.66 o 
   0   6  18      249.12      390.69     45.99 o 
   2   6  18     1063.42     1156.95     63.29 o 
   4   6  18      231.95      222.63     61.24 o 
  -3   7  18      730.69      759.07     55.27 o 
  -1   7  18     1387.34     1498.87     63.73 o 
   1   7  18     1950.44     1909.70     85.55 o 
 -11   1  19     1265.13     1193.83     64.09 o 
  -9   1  19       40.92       75.28     29.19 o 
  -7   1  19      395.36      315.59     29.86 o 
  -5   1  19       61.75       59.80     30.24 o 
  -3   1  19     3662.72     3449.73     37.54 o 
  -1   1  19     1541.66     1500.52     30.17 o 
   1   1  19     6441.49     6279.11     59.98 o 
   3   1  19     2970.72     2691.98     88.97 o 
   5   1  19     9385.49     8982.44    131.48 o 
   7   1  19     1955.02     1796.38     54.62 o 
   9   1  19      803.08      789.23     54.06 o 
 -12   2  19      200.23      144.09     61.44 o 
 -10   2  19     1427.20     1237.98     82.92 o 
  -8   2  19     7861.28     6935.32     96.08 o 
  -6   2  19     1807.97     1859.64     40.34 o 
  -4   2  19    22574.97    20782.91    195.34 o 
  -2   2  19    15165.25    13740.98    100.05 o 
   0   2  19      477.29      428.74     25.62 o 
   2   2  19     1321.96     1230.57     31.39 o 
   4   2  19     1863.87     1758.28     43.18 o 
   6   2  19     3017.94     2864.26     71.71 o 
   8   2  19     3905.38     3684.34     69.12 o 
 -11   3  19     2333.28     2313.92     80.94 o 
  -9   3  19      512.57      554.42     43.69 o 
  -7   3  19      877.61      971.77     43.37 o 
  -5   3  19     3924.83     3717.00     50.13 o 
  -3   3  19       17.19       85.77     34.49 o 
  -1   3  19    10805.80    10140.85     71.90 o 
   1   3  19     4631.05     4602.18     58.09 o 
   3   3  19     2459.90     2405.02     50.04 o 
   5   3  19      665.99      766.10     39.47 o 
   7   3  19     1163.68     1105.39     52.62 o 
   9   3  19       26.45       20.73     47.35 o 
 -10   4  19        2.04       39.27     46.92 o 
  -8   4  19      365.86      381.72     51.70 o 
  -6   4  19     1003.66      834.59     54.37 o 
  -4   4  19     1550.57     1439.74     52.32 o 
  -2   4  19       83.86      144.03     24.00 o 
   0   4  19     1646.20     1614.09     41.84 o 
   2   4  19       78.54      114.02     32.13 o 
   4   4  19      108.22      105.39     43.37 o 
   6   4  19     2368.73     2289.19     86.71 o 
   8   4  19      100.89      132.59     51.36 o 
  -9   5  19     2157.59     2096.82     74.27 o 
  -7   5  19     2443.55     2441.43     73.37 o 
  -5   5  19     2325.96     2048.18     71.29 o 
  -3   5  19     3812.38     3637.76     47.59 o 
  -1   5  19     6800.43     6453.48     66.33 o 
   1   5  19    10973.83    10482.97     91.32 o 
   3   5  19      214.57      208.38     56.01 o 
   5   5  19     6161.54     5845.19    402.15 o 
  -6   6  19        9.21       31.96     46.29 o 
  -4   6  19     5787.48     5645.03    155.94 o 
  -2   6  19        6.25       26.27     43.02 o 
   0   6  19     2022.10     2051.02     62.68 o 
   2   6  19       33.64       59.28     56.51 o 
   4   6  19     2429.83     2382.97    153.63 o 
  -3   7  19     2583.16     2425.89     81.14 o 
  -1   7  19       13.07       12.08     47.04 o 
 -12   0  20     1574.58     1563.32    105.38 o 
 -10   0  20     6453.16     6620.76    129.68 o 
  -8   0  20    45919.88    45279.67    288.36 o 
  -6   0  20     8551.56     8879.73    134.49 o 
  -4   0  20    22929.28    22091.75    200.93 o 
  -2   0  20    10130.22    10015.47    102.55 o 
   0   0  20     8862.33     9247.52    138.20 o 
   2   0  20    23010.38    22888.97    625.69 o 
   4   0  20    16823.21    16616.45    139.04 o 
   6   0  20      667.63      716.10     54.63 o 
   8   0  20     3309.67     3494.69     81.65 o 
 -11   1  20       60.06       49.09     53.85 o 
  -9   1  20       52.83       59.42     30.51 o 
  -7   1  20      956.60     1163.72     43.07 o 
  -5   1  20     3514.29     3837.74     55.39 o 
  -3   1  20     1827.16     1806.99     46.65 o 
  -1   1  20     4012.33     4521.93     48.32 o 
   1   1  20     4748.83     4737.65     65.54 o 
   3   1  20     1069.78     1122.49     39.41 o 
   5   1  20      664.47      788.63     39.05 o 
   7   1  20       20.96       40.22     43.20 o 
   9   1  20      115.63       97.51     49.72 o 
 -12   2  20      369.80      350.13     60.63 o 
 -10   2  20        7.14      318.88     41.78 o 
  -8   2  20     1416.12     1835.04     65.17 o 
  -6   2  20     2309.35     2252.35     52.61 o 
  -4   2  20     4830.96     5527.98     55.04 o 
  -2   2  20     1325.05     1340.83     37.98 o 
   0   2  20      692.74      804.36     29.00 o 
   2   2  20      275.53      470.76     27.50 o 
   4   2  20     1440.25     1777.11     52.40 o 
   6   2  20      231.83      219.52     44.19 o 
   8   2  20     1088.36     1172.19     67.77 o 
 -11   3  20      190.65      212.09     59.00 o 
  -9   3  20     2351.44     2573.19     58.65 o 
  -7   3  20        4.21       42.74     36.96 o 
  -5   3  20    27076.80    27757.89    128.88 o 
  -3   3  20      160.75      269.24     31.77 o 
  -1   3  20    15504.27    16438.37    106.71 o 
   1   3  20     3662.01     3874.01     56.03 o 
   3   3  20     6959.80     7222.21    143.15 o 
   5   3  20      606.31      675.91     39.14 o 
   7   3  20     3889.54     4069.07     72.92 o 
 -10   4  20     2078.55     2087.18     66.86 o 
  -8   4  20     2443.40     2434.90    165.33 o 
  -6   4  20      114.83      119.69     48.13 o 
  -4   4  20     1438.87     1585.63     55.57 o 
  -2   4  20       37.49       73.57     24.66 o 
   0   4  20      142.50      166.07     33.33 o 
   2   4  20       10.31       38.26     50.68 o 
   4   4  20     2062.25     2209.91     59.46 o 
   6   4  20     1356.26     1395.86     57.00 o 
  -9   5  20     1013.45     1173.67     68.40 o 
  -7   5  20      761.93      799.60     61.19 o 
  -5   5  20      236.84      610.91     55.66 o 
  -3   5  20      265.31      360.36     35.78 o 
  -1   5  20     1418.69     2111.50     45.87 o 
   1   5  20       78.98      114.88     34.05 o 
   3   5  20      896.11     1195.60     70.48 o 
   5   5  20       96.85      158.39     60.38 o 
  -6   6  20      375.92      463.39     51.36 o 
  -4   6  20      921.69      963.55     55.91 o 
  -2   6  20      273.78      564.56     49.99 o 
   0   6  20     1967.27     2135.43     62.26 o 
   2   6  20       39.83      185.72     59.00 o 
   4   6  20      506.16      672.26     72.38 o 
 -11   1  21     1274.98     1163.84     66.11 o 
  -9   1  21      347.11      285.77     33.01 o 
  -7   1  21     5872.22     5619.29     69.85 o 
  -5   1  21      855.64      871.32     38.79 o 
  -3   1  21     1471.88     1346.59     37.13 o 
  -1   1  21     3937.04     3657.49     60.41 o 
   1   1  21        8.21      119.80     32.08 o 
   3   1  21     1640.09     1547.73     42.58 o 
   5   1  21        4.91       33.50     35.24 o 
   7   1  21      549.37      557.27     51.17 o 
   9   1  21      630.22      468.34     53.31 o 
 -12   2  21        4.14       -2.97     54.45 o 
 -10   2  21     4939.46     4701.32     71.52 o 
  -8   2  21       33.43       75.60     38.61 o 
  -6   2  21     2054.32     1889.39     43.55 o 
  -4   2  21      657.90      647.77     37.19 o 
  -2   2  21    13872.95    13297.04     72.51 o 
   0   2  21      736.12      704.85     28.59 o 
   2   2  21     8047.80     7238.98     85.97 o 
   4   2  21     2662.45     2572.25     77.53 o 
   6   2  21     1019.27     1009.51     53.22 o 
   8   2  21     1105.45      918.07     55.13 o 
 -11   3  21       61.98       96.36     57.47 o 
  -9   3  21      630.79      630.53     47.03 o 
  -7   3  21     2855.08     2597.22     56.02 o 
  -5   3  21     8760.34     8355.59     80.85 o 
  -3   3  21     2504.33     2277.24     44.67 o 
  -1   3  21     5047.99     4584.30     91.35 o 
   1   3  21     1429.92     1330.66     40.46 o 
   3   3  21      350.42      448.28     34.38 o 
   5   3  21     4686.15     4531.95     72.57 o 
   7   3  21     1593.57     1604.97     69.99 o 
 -10   4  21      446.91      442.06     54.51 o 
  -8   4  21      227.93      207.24     54.98 o 
  -6   4  21      144.78      139.15     48.04 o 
  -4   4  21      325.48      291.76     48.08 o 
  -2   4  21      757.33      816.55     49.63 o 
   0   4  21      165.76      199.22     33.88 o 
   2   4  21      321.71      301.13     40.99 o 
   4   4  21      982.55      894.06     51.74 o 
   6   4  21      199.88      149.07     50.13 o 
  -9   5  21     2029.75     1981.81    167.37 o 
  -7   5  21     2304.89     2223.51    163.76 o 
  -5   5  21     3762.08     3619.42     77.58 o 
  -3   5  21      820.73      768.90     40.02 o 
  -1   5  21     9429.53     8561.81     77.80 o 
   1   5  21     1416.73     1352.59     61.52 o 
   3   5  21     6367.42     6244.35    109.18 o 
   5   5  21      769.31      758.72     93.05 o 
  -6   6  21     1719.77     1438.73     61.22 o 
  -4   6  21       46.68       71.52     45.33 o 
  -2   6  21     6351.30     6171.85    129.67 o 
   0   6  21       90.53      110.30     47.25 o 
   2   6  21     4702.05     4465.53    101.42 o 
 -12   0  22      208.18      247.90     59.15 o 
 -10   0  22     2291.31     2217.19     74.78 o 
  -8   0  22      285.53      331.63     65.35 o 
  -6   0  22    22558.58    23291.48    220.03 o 
  -4   0  22     3892.38     3855.17    116.45 o 
  -2   0  22    41796.98    40870.96    821.52 o 
   0   0  22     2736.35     2738.66     66.97 o 
   2   0  22    31428.63    31637.51    674.32 o 
   4   0  22     1170.13     1200.46    144.02 o 
   6   0  22     9318.21     9420.35    212.18 o 
   8   0  22     1041.23     1023.76     98.65 o 
 -11   1  22     5155.03     5128.26    100.00 o 
  -9   1  22      114.66      185.53     35.06 o 
  -7   1  22     2563.22     2767.73     57.25 o 
  -5   1  22      295.84      321.52     29.80 o 
  -3   1  22     1048.33     1165.97     37.73 o 
  -1   1  22      789.93      804.59     35.19 o 
   1   1  22     4930.74     5194.93     62.01 o 
   3   1  22      549.76      660.49     38.29 o 
   5   1  22      115.79      184.40     38.67 o 
   7   1  22      513.99      432.50     50.24 o 
 -10   2  22      860.12      813.34     46.91 o 
  -8   2  22     1488.96     1823.92     45.34 o 
  -6   2  22     6832.81     7095.58     66.75 o 
  -4   2  22     3472.46     3626.78     74.03 o 
  -2   2  22      560.18      979.87     50.78 o 
   0   2  22     1380.56     1448.98     40.18 o 
   2   2  22      840.58      971.23     40.26 o 
   4   2  22      851.95      879.57     53.79 o 
   6   2  22      378.18      510.22     50.89 o 
   8   2  22       58.39      106.35     51.57 o 
 -11   3  22     2409.70     2619.09    100.92 o 
  -9   3  22      285.73      314.16     44.77 o 
  -7   3  22     4402.07     4818.09     69.34 o 
  -5   3  22     3221.40     3361.15     59.52 o 
  -3   3  22     6679.53     6581.17     58.35 o 
  -1   3  22     3734.76     3584.93     54.32 o 
   1   3  22    12198.73    12930.52    116.23 o 
   3   3  22     4754.44     4661.74     71.20 o 
   5   3  22     7856.07     8355.29    112.62 o 
   7   3  22      402.01      438.30     52.45 o 
 -10   4  22       45.18      102.69     50.79 o 
  -8   4  22     4254.35     4063.11    160.08 o 
  -6   4  22      116.80      174.31     49.18 o 
  -4   4  22     6635.51     6806.53     83.09 o 
  -2   4  22      337.50      429.53     33.86 o 
   0   4  22       72.87       77.19     34.06 o 
   2   4  22      104.04      123.85     45.21 o 
   4   4  22       33.82       77.86     45.88 o 
   6   4  22      390.67      327.97     61.02 o 
  -7   5  22      354.76      653.06     96.67 o 
  -5   5  22       14.18       64.26     42.00 o 
  -3   5  22      972.19     1355.20     60.66 o 
  -1   5  22      111.86      175.96     32.84 o 
   1   5  22      101.46      531.85     91.33 o 
   3   5  22       12.56       87.93     59.36 o 
   5   5  22       34.77      222.79     92.76 o 
  -6   6  22      946.41      943.79     88.26 o 
  -4   6  22       24.60      141.86     51.97 o 
  -2   6  22      902.53     1064.28     71.34 o 
   0   6  22        2.57       63.13     62.01 o 
   2   6  22      520.99      646.51     70.60 o 
 -11   1  23       63.20      238.43    140.13 o 
  -9   1  23     1497.99     1457.54     43.69 o 
  -7   1  23      109.68      105.29     36.94 o 
  -5   1  23     4355.95     4012.15     61.58 o 
  -3   1  23      113.64      103.73     31.43 o 
  -1   1  23     1207.68     1228.89     39.98 o 
   1   1  23     1243.44     1296.48     48.42 o 
   3   1  23     1865.56     1650.74     46.53 o 
   5   1  23      171.87      162.65     39.05 o 
   7   1  23        0.04        1.96     44.83 o 
 -10   2  23      629.49      536.02     45.99 o 
  -8   2  23    15208.51    14240.08    156.34 o 
  -6   2  23      250.87      331.57     56.82 o 
  -4   2  23     8466.71     7829.87    100.68 o 
  -2   2  23       13.01       57.24     26.36 o 
   0   2  23     2649.59     2551.74     60.28 o 
   2   2  23      417.32      439.56     37.04 o 
   4   2  23     3853.59     3810.15     71.24 o 
   6   2  23     3112.74     2953.90     71.66 o 
   8   2  23     1510.71     1428.41     67.68 o 
  -9   3  23      137.05      155.14     46.39 o 
  -7   3  23      394.51      397.87     43.17 o 
  -5   3  23      754.48      753.10     45.53 o 
  -3   3  23     3573.86     3340.88     48.41 o 
  -1   3  23      353.72      334.13     35.06 o 
   1   3  23     3017.40     2966.97     51.87 o 
   3   3  23       79.59      126.34     40.33 o 
   5   3  23     1023.48     1004.32     53.30 o 
   7   3  23      199.29      240.28     51.60 o 
  -8   4  23      518.52      516.75     61.39 o 
  -6   4  23        3.24       -1.22     49.33 o 
  -4   4  23      180.50      190.15     38.32 o 
  -2   4  23      145.72      124.29     31.71 o 
   0   4  23      904.10      810.09     48.32 o 
   2   4  23      901.18      947.38     50.38 o 
   4   4  23      304.79      372.44     67.30 o 
   6   4  23     1122.25     1014.79     74.82 o 
  -7   5  23     2557.04     2462.00     80.41 o 
  -5   5  23     2644.92     2586.47     63.49 o 
  -3   5  23     8802.55     8320.18     96.93 o 
  -1   5  23     2091.17     2085.92     46.31 o 
   1   5  23     9447.65     9064.41    100.25 o 
   3   5  23      137.53      124.19     64.01 o 
  -4   6  23     1738.46     1586.99     64.06 o 
  -2   6  23      417.35      469.78     68.79 o 
   0   6  23     2208.28     2224.13     87.80 o 
 -10   0  24     1393.78     1521.10     67.86 o 
  -8   0  24     9655.79     9604.12    163.11 o 
  -6   0  24      396.40      411.01     75.13 o 
  -4   0  24     6387.60     6677.41     94.56 o 
  -2   0  24    11629.72    11739.26    297.59 o 
   0   0  24    15869.47    16338.95    286.52 o 
   2   0  24     1532.83     1715.64    109.51 o 
   4   0  24    18838.98    18144.70    526.20 o 
   6   0  24       15.00       17.05     54.48 o 
   8   0  24     3481.82     3399.31    143.76 o 
 -11   1  24       37.87      208.28    116.25 o 
  -9   1  24      690.58      768.96     40.77 o 
  -7   1  24        4.99      192.85     40.56 o 
  -5   1  24     9553.93    10315.50    117.39 o 
  -3   1  24     1189.81     1153.69     41.45 o 
  -1   1  24     6975.50     6942.77     76.55 o 
   1   1  24     2390.30     2403.93     48.56 o 
   3   1  24     1093.68     1219.11     44.63 o 
   5   1  24      110.01      144.44     38.88 o 
   7   1  24     1509.42     1617.63     66.04 o 
 -10   2  24       22.94      144.88     45.89 o 
  -8   2  24     2858.27     3336.20     56.41 o 
  -6   2  24        2.57       59.09     41.98 o 
  -4   2  24     5486.24     5354.43     73.74 o 
  -2   2  24        1.81      544.96     73.41 o 
   0   2  24     6872.29     6865.85     67.74 o 
   2   2  24      116.76      440.07     53.30 o 
   4   2  24     2414.78     2625.67     94.82 o 
   6   2  24      277.29      254.10     49.34 o 
  -9   3  24     1857.41     2046.32     61.96 o 
  -7   3  24       50.72       42.04     54.11 o 
  -5   3  24     6362.03     6882.63     92.40 o 
  -3   3  24     3417.29     3663.74     50.33 o 
  -1   3  24     2523.83     2722.68     51.17 o 
   1   3  24     4689.01     4522.11     70.65 o 
   3   3  24     3634.62     3728.56     92.57 o 
   5   3  24       27.89       17.00     45.13 o 
   7   3  24      907.18     1080.85     58.75 o 
  -8   4  24     1212.90     1234.13     78.23 o 
  -6   4  24     1183.57     1248.06     62.43 o 
  -4   4  24       89.95       98.91     38.10 o 
  -2   4  24     4490.16     4523.56     58.23 o 
   0   4  24      682.56      641.19     40.81 o 
   2   4  24     4138.08     4056.60     72.69 o 
   4   4  24     1902.88     1978.52     80.77 o 
  -7   5  24     1554.83     1589.26     74.66 o 
  -5   5  24      140.73      518.29     44.03 o 
  -3   5  24       99.50      200.77     48.82 o 
  -1   5  24      224.69      549.64     43.00 o 
   1   5  24      486.15      516.81     49.68 o 
   3   5  24     1216.56     1314.31     90.17 o 
  -4   6  24      586.02      506.98     59.34 o 
  -2   6  24      479.65      579.76     71.75 o 
   0   6  24       46.66      151.55     68.94 o 
 -11   1  25     6243.02     5596.64    104.65 o 
  -9   1  25      192.85      232.43     38.98 o 
  -7   1  25     5301.57     4778.44     89.83 o 
  -5   1  25      480.79      522.52     38.26 o 
  -3   1  25       27.44       29.21     33.77 o 
  -1   1  25     1095.42     1156.99     42.12 o 
   1   1  25     1842.79     1916.15     46.57 o 
   3   1  25       98.38      175.67     37.68 o 
   5   1  25      611.68      605.60     44.77 o 
   7   1  25      277.11      238.08     57.88 o 
 -10   2  25     1183.88     1031.57     54.06 o 
  -8   2  25      229.47      278.18     39.57 o 
  -6   2  25     3143.82     3127.20     66.04 o 
  -4   2  25      931.54      823.56     54.88 o 
  -2   2  25    13874.86    13571.24    126.20 o 
   0   2  25      527.10      623.15     38.44 o 
   2   2  25     6343.21     5934.74     80.86 o 
   4   2  25      856.40      843.14     55.11 o 
   6   2  25      575.59      601.01     57.39 o 
  -9   3  25      651.98      719.84     50.93 o 
  -7   3  25      123.48      154.62     57.32 o 
  -5   3  25     4882.54     4617.14     95.80 o 
  -3   3  25     2571.35     2506.40     47.15 o 
  -1   3  25      629.48      638.09     46.61 o 
   1   3  25       18.68       65.60     40.30 o 
   3   3  25     2024.38     2027.51    144.83 o 
   5   3  25      372.90      346.46     54.02 o 
  -8   4  25      190.55      228.79     58.90 o 
  -6   4  25      819.63      799.70     57.56 o 
  -4   4  25      121.18      117.26     40.46 o 
  -2   4  25     1548.40     1418.17     41.43 o 
   0   4  25       13.27       43.03     39.71 o 
   2   4  25       13.83       30.04     58.90 o 
   4   4  25       16.65       41.82     64.73 o 
  -7   5  25      556.56      622.77     63.40 o 
  -5   5  25     3857.17     3703.19     94.98 o 
  -3   5  25       29.01       29.93     47.36 o 
  -1   5  25     7262.57     6637.40     75.43 o 
   1   5  25      824.45      941.48     57.27 o 
   3   5  25     4449.97     4322.18     99.43 o 
 -10   0  26     1261.12     1122.02     71.13 o 
  -8   0  26     3095.20     3042.93    282.64 o 
  -6   0  26     7192.95     7723.52    105.61 o 
  -4   0  26    15263.94    14861.64    317.78 o 
  -2   0  26     7780.69     7497.57    102.08 o 
   0   0  26       87.23      183.65     52.73 o 
   2   0  26     5263.95     5257.23     93.46 o 
   4   0  26        6.75       33.14     60.29 o 
   6   0  26     5144.59     5093.92    152.54 o 
 -11   1  26     1042.45     1406.58     76.46 o 
  -9   1  26      756.15      791.40     45.76 o 
  -7   1  26       56.69      280.33     48.12 o 
  -5   1  26      563.41      676.53     41.15 o 
  -3   1  26      625.48      643.57     38.77 o 
  -1   1  26     1156.20     1133.44     41.69 o 
   1   1  26     1320.29     1570.98     46.98 o 
   3   1  26     4033.51     4032.28     64.23 o 
   5   1  26     1633.37     1646.76     53.74 o 
   7   1  26       47.65      -14.25     56.36 o 
 -10   2  26      298.18      308.53     50.64 o 
  -8   2  26     1682.94     2191.00     63.62 o 
  -6   2  26     2825.08     2849.21     81.64 o 
  -4   2  26     2243.75     2687.64     64.68 o 
  -2   2  26     4183.13     4296.43     84.74 o 
   0   2  26     1204.58     1433.62     44.63 o 
   2   2  26     3106.27     3270.50     57.13 o 
   4   2  26      412.58      499.60     54.40 o 
   6   2  26     5553.02     5774.69    132.88 o 
  -9   3  26       49.46       83.55     61.19 o 
  -7   3  26     3669.72     3497.16    139.33 o 
  -5   3  26      275.49      383.66     40.79 o 
  -3   3  26     6082.17     6227.08     83.71 o 
  -1   3  26        8.58       24.14     42.48 o 
   1   3  26     2350.28     2570.26     63.07 o 
   3   3  26     1273.02     1436.28    111.26 o 
   5   3  26     2487.34     2794.58     73.39 o 
  -8   4  26     3798.30     4174.80     94.21 o 
  -6   4  26      429.84      497.13     62.52 o 
  -4   4  26     2919.23     3012.00     58.56 o 
  -2   4  26     1263.70     1374.08     42.69 o 
   0   4  26     1324.08     1256.31     56.66 o 
   2   4  26      586.50      632.33     81.92 o 
   4   4  26      293.06      290.38     69.49 o 
  -5   5  26      680.63      679.24     49.70 o 
  -3   5  26       22.32       53.58     48.95 o 
  -1   5  26     2405.44     2418.04     69.03 o 
   1   5  26      111.75      336.37     53.63 o 
  -9   1  27     3133.78     2993.45     93.86 o 
  -7   1  27      482.07      474.14     47.49 o 
  -5   1  27     8153.05     7680.98     96.22 o 
  -3   1  27     1618.41     1586.95     47.99 o 
  -1   1  27     1196.87     1176.76     42.45 o 
   1   1  27     1611.68     1553.88     47.24 o 
   3   1  27     3088.58     3122.74     68.72 o 
   5   1  27       28.26       56.03     42.86 o 
 -10   2  27      320.18      225.39     45.50 o 
  -8   2  27     7888.40     7939.34    119.18 o 
  -6   2  27       13.72       10.45     58.54 o 
  -4   2  27     4084.09     3803.54     72.54 o 
  -2   2  27      267.04      301.75     46.68 o 
   0   2  27     5461.58     5134.29     83.95 o 
   2   2  27      159.00      257.90     40.78 o 
   4   2  27     3464.53     3560.70     91.36 o 
   6   2  27     1217.07     1246.79     69.92 o 
  -9   3  27      356.48      316.22     95.88 o 
  -7   3  27      814.44      776.42     65.01 o 
  -5   3  27      125.98      121.43     42.72 o 
  -3   3  27     2376.38     2224.47     63.40 o 
  -1   3  27        6.70        9.44     45.16 o 
   1   3  27     1543.27     1602.98     73.28 o 
   3   3  27      125.64      148.78     65.68 o 
   5   3  27      740.07      745.87     59.88 o 
  -8   4  27     1126.47     1236.49     72.63 o 
  -6   4  27      442.69      382.69     52.41 o 
  -4   4  27     1934.82     1742.13     52.26 o 
  -2   4  27        3.10       45.97     36.22 o 
   0   4  27     1074.21      968.37     57.17 o 
   2   4  27       81.79       77.14     66.47 o 
  -5   5  27      443.35      490.27     47.37 o 
  -3   5  27     2697.04     2455.44     95.39 o 
  -1   5  27       60.49       76.45     43.04 o 
   1   5  27     4307.44     4106.18     99.28 o 
 -10   0  28       65.31       84.36     64.37 o 
  -8   0  28      245.41      352.73     90.81 o 
  -6   0  28       62.91       66.60     54.40 o 
  -4   0  28     5228.56     5206.01     96.52 o 
  -2   0  28     3003.25     3134.94     79.24 o 
   0   0  28    12811.10    12493.41    130.88 o 
   2   0  28       13.17       14.33     54.04 o 
   4   0  28     5268.64     5356.12    164.97 o 
   6   0  28      832.50      824.91     77.12 o 
  -9   1  28      435.33      841.40     57.98 o 
  -7   1  28      257.79      284.34     61.25 o 
  -5   1  28      890.89     1339.52     48.28 o 
  -3   1  28     2744.59     2887.50     82.46 o 
  -1   1  28      667.85      733.68     39.70 o 
   1   1  28      324.28      482.67     41.24 o 
   3   1  28      293.86      667.99     45.79 o 
   5   1  28        4.06       45.05     44.95 o 
  -8   2  28       18.85       99.83     51.60 o 
  -6   2  28     1010.70     1315.66     57.95 o 
  -4   2  28     1420.33     1422.00     59.73 o 
  -2   2  28      665.24     1021.19     54.26 o 
   0   2  28       27.08      221.28     39.15 o 
   2   2  28     1025.26     1026.90     47.34 o 
   4   2  28     1204.26     1244.89     61.29 o 
  -7   3  28      293.17      419.10     63.11 o 
  -5   3  28     2858.47     3021.53     60.79 o 
  -3   3  28     3954.53     3984.75     77.09 o 
  -1   3  28     3129.50     3179.82     70.38 o 
   1   3  28      106.09       91.74     58.61 o 
   3   3  28     2665.59     2762.20     91.61 o 
  -6   4  28     2236.00     2332.86     71.60 o 
  -4   4  28       37.47      116.23     38.49 o 
  -2   4  28     7979.76     8248.47    101.84 o 
   0   4  28      896.57      997.69     58.66 o 
   2   4  28      940.07     1112.66     73.86 o 
  -3   5  28      278.46      218.76     54.28 o 
  -1   5  28        7.31       34.69     45.74 o 
  -9   1  29     2914.82     2848.69     88.49 o 
  -7   1  29     3359.87     3196.48     74.28 o 
  -5   1  29     2517.27     2284.84     65.00 o 
  -3   1  29     2626.23     2533.92     55.10 o 
  -1   1  29      223.15      211.24     37.28 o 
   1   1  29     4734.17     4652.17     64.92 o 
   3   1  29     2883.85     2771.06     69.44 o 
   5   1  29     1599.04     1543.76     62.46 o 
  -8   2  29      985.68      927.41     56.59 o 
  -6   2  29     7789.82     7663.24     97.38 o 
  -4   2  29     1840.12     1654.82     62.15 o 
  -2   2  29     5182.04     4817.92     81.01 o 
   0   2  29      324.14      314.97     39.34 o 
   2   2  29     1501.69     1441.11     48.45 o 
   4   2  29      155.72      141.61     56.99 o 
  -7   3  29      603.15      680.28     74.39 o 
  -5   3  29      236.77      211.55     42.93 o 
  -3   3  29     1316.23     1260.61     58.65 o 
  -1   3  29        9.44       21.02     46.46 o 
   1   3  29        4.55       37.56     57.06 o 
   3   3  29      764.07      749.51     75.82 o 
  -6   4  29     4465.04     4312.02     82.47 o 
  -4   4  29        5.60       25.52     46.16 o 
  -2   4  29     1162.83     1152.17     53.78 o 
   0   4  29      135.03      159.62     51.03 o 
   2   4  29      753.82      747.52    102.53 o 
  -8   0  30     2209.42     2587.32    264.76 o 
  -6   0  30      566.55      640.61     68.21 o 
  -4   0  30      204.41      223.69     59.01 o 
  -2   0  30     3300.56     3081.07    210.49 o 
   0   0  30      826.51      818.90     62.36 o 
   2   0  30      612.49      666.26     80.95 o 
   4   0  30      951.04      742.58     75.27 o 
  -9   1  30      137.98       65.95     51.30 o 
  -7   1  30     1035.41     1266.71     63.21 o 
  -5   1  30      150.20      180.83     40.45 o 
  -3   1  30     4409.37     4759.59     74.63 o 
  -1   1  30      126.19      216.44     38.47 o 
   1   1  30     2477.48     3185.88     64.06 o 
   3   1  30       18.58       90.02     45.12 o 
  -8   2  30       24.55      266.50     56.82 o 
  -6   2  30      120.74      320.18     52.40 o 
  -4   2  30      272.75      565.83     54.67 o 
  -2   2  30       30.09      122.73     49.84 o 
   0   2  30       52.55      163.93     39.23 o 
   2   2  30      402.39      375.21     43.68 o 
   4   2  30      541.27      666.21     74.56 o 
  -7   3  30      124.60      197.96     56.55 o 
  -5   3  30       15.80       21.57     47.76 o 
  -3   3  30      226.79      281.73     54.52 o 
  -1   3  30     1170.46     1065.00     60.54 o 
   1   3  30     2346.42     2364.06     87.53 o 
   3   3  30     2692.85     2810.72     94.39 o 
  -4   4  30     5445.98     5262.08    147.25 o 
  -2   4  30     1175.93     1231.12     51.81 o 
   0   4  30     2447.55     2501.30     68.98 o 
  -7   1  31     2048.40     1923.28     69.74 o 
  -5   1  31     3000.66     2848.02     62.75 o 
  -3   1  31     4739.53     4415.85     67.51 o 
  -1   1  31     3897.49     3669.38     77.82 o 
   1   1  31     3800.12     3570.34     63.99 o 
   3   1  31     2211.41     2141.66     63.72 o 
  -8   2  31     2600.06     2659.33    105.07 o 
  -6   2  31      519.65      499.67     55.35 o 
  -4   2  31     3013.90     2852.84     85.90 o 
  -2   2  31      329.10      337.98     52.76 o 
   0   2  31     3444.06     3332.67     72.19 o 
   2   2  31       14.43       66.99     44.25 o 
  -5   3  31       12.40        4.00     48.30 o 
  -3   3  31        2.19      -27.60     54.60 o 
  -1   3  31      255.50      250.71     52.85 o 
   1   3  31       72.22       91.42     66.70 o 
  -2   4  31       10.55       36.24     50.07 o 
  -8   0  32      307.29      283.09     69.82 o 
  -6   0  32     1488.14     1534.88    125.64 o 
  -4   0  32      155.29      160.87     62.88 o 
  -2   0  32      234.97      301.83     62.20 o 
   0   0  32      216.83      276.68     63.70 o 
   2   0  32     1624.87     1505.29    114.28 o 
  -7   1  32        2.08        8.52     54.54 o 
  -5   1  32     1956.03     1921.00     61.90 o 
  -3   1  32      226.38      340.47     46.21 o 
  -1   1  32      916.44     1237.78     63.98 o 
   1   1  32       23.75      142.61     44.96 o 
   3   1  32      867.24     1154.03     54.22 o 
  -6   2  32       50.09      102.00     55.46 o 
  -4   2  32       32.27       80.40     56.43 o 
  -2   2  32      122.25      271.83     52.37 o 
   0   2  32       97.36      201.95     53.37 o 
   2   2  32      226.39      314.92     45.19 o 
  -5   3  32      102.46       74.14     49.86 o 
  -3   3  32      177.67      199.38     51.81 o 
  -1   3  32     1423.65     1379.58     64.47 o 
  -7   1  33      580.79      519.68     61.86 o 
  -5   1  33     1701.61     1493.39     69.06 o 
  -3   1  33     3101.43     2871.10     62.43 o 
  -1   1  33     3717.83     3608.44     77.64 o 
   1   1  33     1777.92     1727.13     54.90 o 
  -6   2  33     4462.32     4067.93     86.22 o 
  -4   2  33        6.96       13.85     52.94 o 
  -2   2  33     1899.60     1822.37     66.29 o 
   0   2  33      281.22      275.06     51.11 o 
  -3   3  33      155.55      164.00     73.87 o 
  -6   0  34     1005.64      905.58    123.34 o 
  -4   0  34      299.60      312.95     66.94 o 
  -2   0  34       60.79       44.00     65.48 o 
   0   0  34      222.93      281.25     58.14 o 
  -5   1  34      643.51      705.17     61.73 o 
  -3   1  34      610.30     1166.59     70.23 o 
  -1   1  34      500.40      632.33     55.34 o 
  -4   2  34        1.90       43.49     62.41 o 
  -2   2  34      448.23      460.69     59.64 o 
  -3   1  35     5941.21     5347.53     85.80 o 
                                                 
